# Supplementary material for: Lifestyle and environmental risk factors for myopia in children: Evidence from a large-scale cross-sectional study in Shandong, China
Source: PLoS One. 2026 Feb 13;21(2):e0342658. doi: 10.1371/journal.pone.0342658 (PMC12904384; doi:10.1371/journal.pone.0342658)
Supplement: S2 Table — (XLSX) [file pone.0342658.s002.xlsx]

## Sheet: Sheet1
Visual condition	Gender	Age	Place of residence	Family annual income (yuan)	Father’s education level	Mother’s education level	Parents' myopia condition	Frequency of using eyes while lying down or leaning forward	Frequency of using eyes while walking or riding in the car	Frequency of outdoor exercise weekly	Proper posture for reading and writing	Distance from eyes to television screen (meter)	Distance from eyes to computer screen (centimeter)	Screen duration on smart phone and computer daily (hour)	Watching television duration daily (hour)	Homework duration daily (hour)	Sleep duration daily (hour)
0	*	*	*	2	3	2	2	2	4	1	0	1	0	2	2	1	2
0	*	*	*	2	2	1	1	2	2	3	0	0	1	2	2	1	1
0	*	*	*	2	3	1	3	2	1	3	0	1	1	2	2	2	2
0	*	*	*	4	3	3	2	2	3	1	1	0	1	2	2	3	2
0	*	*	*	1	1	3	2	2	4	1	1	1	1	3	2	3	2
0	*	*	*	1	2	3	2	1	1	1	0	0	1	1	1	2	2
0	*	*	*	2	1	2	3	1	3	2	0	1	1	2	1	3	2
0	*	*	*	2	3	2	2	1	2	3	1	0	0	2	3	2	1
0	*	*	*	3	3	2	2	3	3	3	1	1	1	1	1	3	1
0	*	*	*	4	3	3	1	4	1	1	0	1	1	1	2	1	2
0	*	*	*	3	3	3	1	3	1	3	0	1	1	1	3	2	3
0	*	*	*	1	2	3	1	1	1	1	0	0	1	2	1	2	3
0	*	*	*	2	2	3	1	3	1	2	1	1	1	2	2	2	2
0	*	*	*	3	1	2	2	1	3	2	1	0	1	3	3	1	3
0	*	*	*	4	3	3	1	1	4	2	0	1	1	2	2	1	1
0	*	*	*	1	3	3	2	2	3	2	0	1	1	3	3	2	3
0	*	*	*	2	3	3	1	2	3	1	1	1	1	2	2	2	3
0	*	*	*	2	3	3	2	1	1	3	1	1	1	2	1	1	3
0	*	*	*	1	1	2	3	2	1	1	1	1	0	1	3	3	3
0	*	*	*	3	2	3	1	1	1	1	0	0	1	2	2	1	2
0	*	*	*	2	3	1	2	1	1	3	1	0	1	2	2	1	3
0	*	*	*	2	2	3	1	3	1	1	1	0	1	1	2	1	1
0	*	*	*	1	3	3	2	1	3	2	0	1	1	2	2	3	1
0	*	*	*	2	3	1	1	1	2	3	1	1	1	2	2	2	2
0	*	*	*	1	1	3	2	1	2	1	1	1	0	2	3	2	3
0	*	*	*	3	3	2	1	2	3	2	1	1	1	2	2	2	2
0	*	*	*	3	2	3	2	2	1	3	1	0	0	2	2	1	2
0	*	*	*	2	2	1	1	1	2	2	0	1	1	2	3	2	2
0	*	*	*	4	2	1	2	3	3	2	0	1	0	2	3	3	2
0	*	*	*	2	3	1	2	4	1	2	0	0	0	2	2	1	2
0	*	*	*	2	3	3	3	2	1	1	0	1	1	1	2	1	2
0	*	*	*	2	3	2	2	3	1	2	0	0	1	1	2	2	2
0	*	*	*	1	3	1	2	2	2	2	1	1	1	2	1	2	3
0	*	*	*	1	3	3	3	2	3	3	0	0	1	3	3	2	2
0	*	*	*	1	3	3	2	3	2	3	0	1	0	2	3	3	2
0	*	*	*	1	3	3	1	1	3	3	0	1	1	2	3	2	3
0	*	*	*	2	2	3	1	2	3	1	1	1	1	2	2	3	3
0	*	*	*	1	2	2	3	2	1	3	1	1	1	3	3	1	2
0	*	*	*	1	1	2	1	1	2	1	1	0	0	3	1	1	1
0	*	*	*	1	1	2	1	1	1	2	0	1	1	2	3	3	3
0	*	*	*	2	3	1	1	1	1	3	1	0	1	2	2	1	2
0	*	*	*	3	3	1	1	3	1	1	1	0	1	2	3	3	2
0	*	*	*	2	3	3	3	1	4	3	0	1	1	2	3	3	3
0	*	*	*	2	3	3	2	1	1	3	0	1	1	2	2	2	3
0	*	*	*	3	2	1	1	1	1	1	0	1	1	2	3	2	3
0	*	*	*	4	3	3	1	2	3	1	0	1	1	3	3	1	1
0	*	*	*	2	3	1	1	1	1	1	0	0	1	2	2	2	2
0	*	*	*	1	1	2	2	1	4	1	1	1	1	3	3	2	1
0	*	*	*	3	3	3	2	2	1	1	1	1	1	2	2	3	2
0	*	*	*	1	2	2	3	3	2	1	1	1	1	1	2	3	1
0	*	*	*	1	2	3	1	3	1	2	1	1	1	2	3	1	3
0	*	*	*	2	3	3	2	2	2	3	1	1	1	1	2	2	3
0	*	*	*	4	2	2	2	3	3	3	1	1	0	3	3	3	2
0	*	*	*	1	3	3	2	3	1	2	1	1	0	3	3	1	3
0	*	*	*	1	3	2	1	2	1	1	0	1	1	2	1	1	3
0	*	*	*	2	3	3	1	3	1	2	0	1	1	1	1	3	2
0	*	*	*	2	3	2	1	3	2	2	0	1	0	2	2	2	2
0	*	*	*	2	3	1	1	4	1	2	1	0	0	2	2	2	3
0	*	*	*	2	2	3	2	3	2	2	0	0	1	3	2	3	2
0	*	*	*	1	3	3	1	1	2	3	0	1	1	2	3	2	1
0	*	*	*	4	3	3	2	1	3	2	0	1	0	1	3	1	2
0	*	*	*	1	3	1	3	3	1	1	1	0	1	2	2	1	1
0	*	*	*	2	3	1	3	4	1	2	1	1	1	3	2	2	3
0	*	*	*	4	2	1	2	1	1	1	0	1	1	2	2	3	1
0	*	*	*	1	2	3	2	4	3	3	0	1	1	2	3	3	2
0	*	*	*	2	3	3	2	1	2	1	0	1	1	1	3	1	2
0	*	*	*	1	2	3	2	2	2	1	1	1	1	2	1	2	2
0	*	*	*	1	3	3	1	2	1	3	0	1	1	2	2	3	1
0	*	*	*	1	2	3	1	3	2	1	0	0	1	2	1	2	1
0	*	*	*	4	2	3	2	2	1	3	1	1	0	1	1	2	2
0	*	*	*	3	1	3	2	1	2	2	1	1	1	2	3	3	1
0	*	*	*	1	2	1	2	1	2	3	0	1	1	1	2	1	2
0	*	*	*	1	2	1	3	1	3	2	0	1	1	1	1	3	2
0	*	*	*	1	3	1	1	4	1	2	0	0	1	2	1	3	2
0	*	*	*	2	3	1	1	3	3	2	0	1	1	2	3	3	3
0	*	*	*	2	1	1	2	1	3	3	0	1	1	3	1	1	2
0	*	*	*	4	3	3	2	2	2	3	0	1	1	1	1	2	2
0	*	*	*	1	3	3	1	1	2	2	1	0	1	1	1	3	3
0	*	*	*	1	3	3	2	1	1	3	0	1	1	1	2	1	2
0	*	*	*	2	3	1	2	2	2	2	1	1	1	3	3	1	3
0	*	*	*	1	2	1	3	1	1	1	0	1	1	1	3	3	3
0	*	*	*	2	3	2	1	3	1	2	0	0	1	2	3	3	3
0	*	*	*	2	3	3	1	2	3	2	1	1	0	2	3	2	3
0	*	*	*	3	2	1	1	2	2	2	0	0	0	3	2	1	3
0	*	*	*	1	1	3	1	4	1	2	0	1	1	1	2	2	2
0	*	*	*	2	3	3	1	3	1	3	0	0	1	2	3	1	3
0	*	*	*	2	2	2	1	3	1	3	0	1	1	2	2	1	2
0	*	*	*	2	3	3	1	1	1	3	0	1	1	1	1	1	1
0	*	*	*	1	1	3	1	1	3	1	1	1	0	2	3	3	1
0	*	*	*	1	3	2	2	4	1	3	1	1	0	2	1	3	2
0	*	*	*	1	3	2	2	2	3	2	0	0	0	3	3	2	3
0	*	*	*	2	3	3	3	2	1	2	1	0	1	2	2	3	2
0	*	*	*	3	3	3	1	1	2	3	1	1	0	2	2	1	2
0	*	*	*	2	1	3	2	1	3	3	0	1	1	1	3	1	2
0	*	*	*	1	3	1	2	1	1	2	0	1	1	2	2	2	3
0	*	*	*	4	3	2	1	4	1	3	0	0	0	2	2	2	1
0	*	*	*	1	2	3	1	4	1	3	0	1	1	2	1	3	3
0	*	*	*	3	3	3	3	4	2	3	1	0	1	1	2	2	2
0	*	*	*	3	3	3	2	1	4	2	1	1	0	1	2	3	2
0	*	*	*	1	3	1	2	2	1	3	1	1	1	2	1	1	3
0	*	*	*	2	3	3	2	1	1	2	1	0	1	1	3	3	2
0	*	*	*	1	3	2	2	2	4	2	0	1	1	1	3	1	3
0	*	*	*	4	1	3	1	2	1	1	0	0	1	1	1	3	2
0	*	*	*	2	2	2	2	3	4	1	0	1	1	2	2	1	3
0	*	*	*	2	1	2	2	3	1	2	1	1	1	2	1	2	2
0	*	*	*	4	3	2	2	4	1	2	0	1	0	2	2	1	1
0	*	*	*	1	2	3	1	4	1	3	1	1	1	1	1	2	3
0	*	*	*	2	3	2	1	3	3	3	1	1	0	2	3	2	1
0	*	*	*	2	1	3	2	1	1	2	1	1	0	1	3	1	2
0	*	*	*	2	2	3	1	1	1	1	0	1	1	3	3	3	3
0	*	*	*	1	3	3	3	2	1	3	0	1	1	3	3	1	3
0	*	*	*	2	2	3	2	1	1	1	0	1	0	2	2	3	2
0	*	*	*	1	3	3	3	1	1	3	0	0	1	2	1	1	2
0	*	*	*	3	3	3	1	1	1	2	1	1	1	2	2	2	2
0	*	*	*	2	1	2	3	1	1	3	0	1	0	1	2	1	2
0	*	*	*	1	3	2	2	1	2	3	0	1	0	2	2	2	2
0	*	*	*	1	3	3	1	2	3	3	1	0	1	2	3	2	2
0	*	*	*	1	3	1	2	3	2	2	0	0	1	3	3	2	3
0	*	*	*	1	3	2	1	1	1	2	1	1	1	2	1	2	2
0	*	*	*	1	3	3	1	1	4	2	0	1	1	2	1	2	1
0	*	*	*	1	3	3	2	2	2	1	0	0	1	2	1	1	1
0	*	*	*	2	2	3	1	1	2	3	0	1	1	2	2	1	2
0	*	*	*	2	2	3	1	1	3	2	0	0	1	2	2	3	2
0	*	*	*	1	3	2	1	1	2	2	1	0	1	2	3	1	3
0	*	*	*	3	2	3	1	2	1	2	1	0	1	1	2	3	2
0	*	*	*	1	2	2	1	1	1	2	0	1	1	2	2	3	2
0	*	*	*	2	3	2	3	2	2	2	0	1	1	2	2	2	2
0	*	*	*	3	2	3	3	1	1	2	1	1	1	1	2	1	2
0	*	*	*	3	1	1	3	3	1	2	1	1	0	1	2	3	2
0	*	*	*	2	2	3	3	1	2	1	0	1	1	1	1	3	2
0	*	*	*	3	3	3	2	1	1	2	0	1	1	2	3	2	2
0	*	*	*	1	2	3	3	2	1	3	0	0	0	3	1	3	1
0	*	*	*	1	2	2	1	1	1	2	0	0	0	2	1	1	3
0	*	*	*	1	3	2	2	2	2	3	0	1	1	3	1	3	2
0	*	*	*	2	3	1	1	1	1	2	0	0	1	2	1	3	2
0	*	*	*	1	3	3	2	1	1	1	0	0	1	1	2	3	3
0	*	*	*	2	2	3	1	3	1	3	1	1	0	2	2	2	3
0	*	*	*	1	2	2	2	4	2	3	1	0	0	2	1	1	3
0	*	*	*	2	3	3	3	1	1	1	0	1	1	2	1	1	2
0	*	*	*	2	3	2	1	1	4	1	0	1	1	2	2	2	2
0	*	*	*	2	2	3	1	2	2	2	0	1	1	2	1	3	3
0	*	*	*	2	2	2	1	1	1	2	1	1	0	2	3	2	1
0	*	*	*	1	3	3	2	3	4	1	0	1	0	2	3	2	2
0	*	*	*	2	3	3	2	3	2	1	0	0	1	1	2	2	3
0	*	*	*	1	3	3	2	1	1	1	1	1	1	2	3	2	3
0	*	*	*	4	3	1	2	1	1	3	1	1	0	2	2	3	3
0	*	*	*	3	1	3	1	1	1	1	1	0	1	2	1	3	2
0	*	*	*	2	3	1	3	1	4	2	1	0	1	2	3	3	3
0	*	*	*	2	2	3	1	1	1	3	0	1	1	2	3	3	1
0	*	*	*	2	3	1	1	1	1	3	0	1	1	2	3	2	2
0	*	*	*	1	3	2	1	1	3	2	0	1	1	2	1	3	2
0	*	*	*	3	2	2	3	4	1	3	1	1	0	2	1	2	3
0	*	*	*	1	3	2	2	3	1	1	1	1	1	1	2	3	3
0	*	*	*	1	3	3	1	2	2	1	1	1	1	2	3	3	2
0	*	*	*	2	2	2	2	1	1	3	0	1	0	1	2	3	3
0	*	*	*	3	3	3	2	1	2	1	1	1	1	2	3	2	2
0	*	*	*	1	3	3	1	3	1	2	1	1	0	1	2	3	1
0	*	*	*	1	1	2	1	1	2	3	1	0	1	2	2	2	3
0	*	*	*	4	3	2	1	2	3	3	0	0	1	1	3	1	2
0	*	*	*	3	3	2	3	1	1	3	0	0	1	3	2	1	3
0	*	*	*	2	2	3	2	2	1	2	0	1	1	2	1	2	2
0	*	*	*	1	2	3	1	1	1	2	1	1	1	2	2	3	2
0	*	*	*	2	2	3	1	1	4	1	1	1	0	1	3	1	2
0	*	*	*	4	3	3	2	1	2	2	1	1	0	3	1	1	3
0	*	*	*	2	3	1	2	3	4	3	1	0	1	1	3	1	2
0	*	*	*	2	3	3	2	1	1	1	0	1	1	2	3	1	1
0	*	*	*	1	3	3	3	1	2	1	0	1	1	2	2	1	3
0	*	*	*	1	3	2	2	2	1	2	1	1	1	1	3	3	2
0	*	*	*	2	2	3	1	2	2	3	0	1	0	2	2	1	2
0	*	*	*	1	3	1	1	1	1	1	0	0	0	1	3	2	3
0	*	*	*	1	3	3	2	1	2	3	0	0	1	3	2	3	3
0	*	*	*	2	3	3	1	1	2	1	0	1	1	1	3	2	3
0	*	*	*	4	2	3	2	1	1	2	0	1	0	2	2	2	2
0	*	*	*	2	3	2	2	3	1	1	0	1	1	1	3	3	2
0	*	*	*	2	2	2	1	2	1	1	0	1	1	1	2	2	1
0	*	*	*	1	2	2	3	1	2	2	0	0	1	2	1	3	3
0	*	*	*	1	2	2	1	3	2	1	1	1	1	1	3	3	2
0	*	*	*	1	3	2	1	2	2	3	1	1	1	1	3	2	2
0	*	*	*	1	3	2	1	3	2	2	0	1	0	2	1	2	2
0	*	*	*	1	2	3	3	2	2	2	0	0	1	2	3	2	3
0	*	*	*	1	3	3	1	3	4	3	1	1	1	2	3	2	2
0	*	*	*	1	1	2	2	1	2	2	0	1	1	2	3	3	2
0	*	*	*	2	1	3	1	2	3	1	0	0	1	2	1	3	3
0	*	*	*	1	2	3	1	3	2	3	1	0	1	2	3	1	3
0	*	*	*	2	3	3	2	1	3	1	0	1	0	3	3	2	2
0	*	*	*	3	1	3	2	1	2	3	1	1	1	2	3	2	2
0	*	*	*	1	1	2	2	1	2	3	0	1	0	1	2	2	3
0	*	*	*	2	1	3	2	1	4	3	0	1	1	1	1	2	1
0	*	*	*	3	2	3	2	2	4	3	0	1	0	3	3	1	3
0	*	*	*	2	2	3	2	3	1	2	1	1	1	1	2	1	1
0	*	*	*	1	3	2	2	1	3	3	1	0	1	2	1	3	3
0	*	*	*	1	2	3	3	3	1	3	1	0	1	2	3	3	2
0	*	*	*	1	3	3	1	1	1	2	1	1	0	1	1	2	2
0	*	*	*	1	2	2	1	2	1	2	1	0	1	2	1	1	3
0	*	*	*	1	1	3	1	1	2	2	0	1	0	2	1	3	1
0	*	*	*	1	3	3	1	1	3	3	0	0	0	2	2	3	2
0	*	*	*	3	2	3	2	3	1	2	0	0	1	2	2	1	3
0	*	*	*	1	3	3	3	1	1	2	0	1	1	2	3	2	2
0	*	*	*	4	1	1	1	1	3	3	0	1	1	2	1	3	3
0	*	*	*	1	3	3	3	2	2	3	0	0	1	1	2	2	3
0	*	*	*	2	2	2	2	3	3	2	0	0	0	2	2	2	3
0	*	*	*	1	3	3	2	3	1	2	0	1	1	1	1	1	1
0	*	*	*	1	3	1	1	2	2	1	1	0	0	2	2	1	3
0	*	*	*	4	3	1	3	1	2	1	1	0	1	1	1	2	3
0	*	*	*	4	3	3	2	1	4	3	0	1	1	1	3	2	2
0	*	*	*	2	3	3	3	1	1	2	1	0	0	1	2	1	2
0	*	*	*	2	2	3	3	3	2	2	1	1	1	2	1	1	3
0	*	*	*	2	3	3	1	1	1	3	1	1	0	2	3	2	2
0	*	*	*	2	3	3	3	1	1	2	1	0	1	1	2	1	1
0	*	*	*	1	2	3	1	1	3	3	1	1	1	1	3	1	3
0	*	*	*	1	2	3	2	3	3	3	0	0	0	3	2	3	3
0	*	*	*	1	2	3	3	1	3	1	1	1	1	2	2	1	3
0	*	*	*	1	3	3	1	2	1	1	1	0	1	2	3	1	2
0	*	*	*	3	3	3	2	2	2	2	1	1	0	1	1	1	1
0	*	*	*	1	2	2	1	1	1	2	1	0	1	2	2	2	2
0	*	*	*	2	1	3	2	3	1	1	0	1	0	2	3	1	2
0	*	*	*	2	2	3	1	1	1	1	1	1	1	2	3	1	2
0	*	*	*	2	3	3	2	3	3	1	0	1	1	2	3	2	2
0	*	*	*	4	1	3	1	1	1	1	0	1	0	1	3	3	2
0	*	*	*	3	3	3	1	2	1	3	0	0	0	2	3	1	3
0	*	*	*	2	3	1	1	4	2	2	1	1	1	1	2	3	3
0	*	*	*	1	3	2	2	1	1	2	0	0	0	2	2	1	3
0	*	*	*	1	3	2	1	2	4	2	1	0	1	3	1	2	1
0	*	*	*	2	1	3	1	3	1	1	1	0	1	1	3	2	1
0	*	*	*	4	2	3	2	2	1	3	0	1	1	1	2	2	2
0	*	*	*	2	2	2	1	2	1	1	1	1	0	2	2	3	3
0	*	*	*	1	3	2	2	1	2	2	0	0	0	2	3	2	2
0	*	*	*	1	2	1	1	2	2	2	1	1	1	2	1	2	3
0	*	*	*	2	3	2	1	1	4	2	1	0	1	2	1	3	3
0	*	*	*	1	3	3	1	1	3	3	1	0	1	2	2	2	1
0	*	*	*	1	3	3	3	1	1	3	1	1	0	2	3	1	2
0	*	*	*	1	3	1	2	1	1	3	1	1	0	1	3	3	3
0	*	*	*	3	3	3	2	2	1	3	1	0	1	2	2	3	1
0	*	*	*	1	1	3	1	1	4	1	0	1	0	2	3	2	3
0	*	*	*	3	3	3	1	1	4	1	0	1	1	2	3	3	2
0	*	*	*	1	3	2	2	3	2	2	1	0	0	2	3	2	1
0	*	*	*	1	2	3	3	1	1	2	1	1	1	2	2	2	2
0	*	*	*	2	2	3	3	2	2	3	0	1	1	2	3	1	2
0	*	*	*	4	2	1	1	1	1	2	1	1	0	1	1	2	3
0	*	*	*	3	1	3	3	1	3	2	1	0	1	1	3	1	3
0	*	*	*	1	2	3	2	1	1	2	0	1	1	1	3	1	1
0	*	*	*	1	3	2	2	3	1	3	1	1	0	1	3	1	2
0	*	*	*	2	3	3	2	1	2	2	1	1	1	1	3	3	2
0	*	*	*	1	3	2	3	1	4	1	0	1	1	2	1	2	2
0	*	*	*	1	1	1	2	2	1	1	0	0	0	2	1	1	2
0	*	*	*	3	2	2	1	2	2	3	0	1	0	3	3	3	2
0	*	*	*	2	1	3	2	3	2	2	1	1	1	1	2	2	1
0	*	*	*	2	3	3	1	2	1	1	0	0	1	3	2	1	2
0	*	*	*	1	3	3	3	1	1	2	1	1	1	2	2	2	2
0	*	*	*	2	1	1	1	1	1	2	1	1	0	2	1	1	3
0	*	*	*	2	3	3	3	1	2	3	0	1	1	1	3	3	2
0	*	*	*	2	3	3	1	1	1	2	0	0	0	2	2	2	2
0	*	*	*	2	2	1	2	1	1	2	0	1	0	2	2	3	3
0	*	*	*	1	3	1	2	4	3	3	0	0	1	3	2	2	1
0	*	*	*	3	3	2	1	2	1	2	1	1	1	2	2	3	2
0	*	*	*	2	3	3	3	1	1	1	0	1	0	1	3	3	3
0	*	*	*	2	1	3	1	2	2	1	0	1	1	2	3	2	3
0	*	*	*	2	3	3	1	2	1	3	0	1	0	3	3	2	2
0	*	*	*	2	1	2	1	2	1	2	0	1	0	2	2	2	3
0	*	*	*	1	2	1	2	1	1	3	0	0	1	3	1	2	3
0	*	*	*	2	1	2	3	4	1	2	0	0	1	2	2	2	2
0	*	*	*	4	3	1	2	1	1	3	0	0	1	2	3	2	3
0	*	*	*	2	3	1	2	1	2	2	1	1	0	2	2	3	3
0	*	*	*	1	3	3	2	3	1	2	0	1	1	2	2	1	2
0	*	*	*	2	3	3	1	1	2	3	1	1	1	2	3	2	2
0	*	*	*	1	1	2	2	2	2	3	0	0	1	2	1	2	2
0	*	*	*	1	2	3	2	1	2	3	1	0	1	2	1	2	1
0	*	*	*	3	3	2	1	2	1	1	1	1	1	2	2	2	2
0	*	*	*	1	2	3	2	2	1	2	0	1	1	1	1	1	2
0	*	*	*	1	1	3	2	1	1	3	0	0	1	2	2	1	2
0	*	*	*	1	2	3	1	2	1	1	0	1	0	3	3	3	2
0	*	*	*	1	3	3	1	3	2	1	1	0	1	2	2	3	2
0	*	*	*	1	1	1	2	4	2	2	1	1	0	2	3	1	3
0	*	*	*	2	2	3	1	1	2	3	1	1	1	2	2	1	2
0	*	*	*	1	3	3	1	1	1	2	0	0	1	2	2	2	2
0	*	*	*	2	3	3	3	1	3	1	1	1	1	3	2	2	1
0	*	*	*	1	2	3	1	2	4	1	1	0	1	3	1	2	3
0	*	*	*	1	3	3	3	3	1	3	1	1	1	2	3	3	1
0	*	*	*	1	1	2	2	1	4	1	1	0	1	3	3	1	1
0	*	*	*	1	1	3	1	1	4	3	0	1	1	2	1	2	3
0	*	*	*	1	3	3	1	2	1	3	1	0	1	2	2	1	2
0	*	*	*	1	3	3	1	3	3	2	0	1	1	1	3	1	2
0	*	*	*	2	2	3	1	1	1	2	1	1	1	2	1	2	2
0	*	*	*	2	3	3	1	4	1	1	1	0	1	2	1	2	2
0	*	*	*	1	3	2	3	2	2	3	0	1	1	2	2	2	1
0	*	*	*	2	3	3	1	1	2	1	0	1	1	2	3	2	2
0	*	*	*	1	1	2	2	1	3	2	1	0	1	1	2	2	3
0	*	*	*	1	3	3	3	1	1	1	0	1	1	1	1	2	2
0	*	*	*	1	3	3	1	1	1	2	0	1	1	2	3	2	2
0	*	*	*	1	2	2	1	1	1	1	1	0	1	2	2	1	2
0	*	*	*	2	2	3	3	1	3	3	1	1	1	2	3	3	2
0	*	*	*	1	2	1	2	3	2	1	0	1	1	2	2	3	3
0	*	*	*	1	2	1	1	1	4	3	0	1	1	2	3	1	3
0	*	*	*	2	2	2	2	1	1	1	1	1	1	2	2	1	3
0	*	*	*	1	1	3	2	1	3	1	1	1	1	3	1	1	2
0	*	*	*	4	1	3	3	2	1	2	1	1	0	1	1	1	2
0	*	*	*	2	1	1	3	3	4	2	0	0	1	2	2	3	3
0	*	*	*	1	2	1	1	1	1	3	0	1	1	1	1	2	2
0	*	*	*	3	3	2	2	1	1	1	1	1	1	3	1	1	3
0	*	*	*	1	3	1	2	1	1	2	0	1	1	2	2	1	2
0	*	*	*	1	2	2	2	1	1	2	1	0	1	2	2	3	3
0	*	*	*	3	3	3	2	1	3	3	1	1	0	1	1	2	2
0	*	*	*	4	2	2	1	1	1	2	0	1	1	2	3	2	3
0	*	*	*	1	2	3	2	3	1	1	0	1	1	2	3	3	1
0	*	*	*	4	3	3	1	4	1	1	1	1	1	3	2	1	3
0	*	*	*	2	1	2	1	1	1	3	0	1	1	2	2	2	3
0	*	*	*	1	3	2	1	1	2	3	1	1	0	2	2	1	1
0	*	*	*	3	2	1	1	2	1	2	0	1	1	2	2	2	2
0	*	*	*	2	3	3	1	2	1	3	1	1	1	3	3	3	1
0	*	*	*	3	2	2	2	2	2	2	1	1	1	1	3	3	2
0	*	*	*	1	3	1	1	1	2	1	0	1	1	2	2	2	2
0	*	*	*	1	1	1	1	1	4	3	0	1	1	2	1	2	3
0	*	*	*	3	1	1	2	4	1	2	1	1	1	2	2	2	1
0	*	*	*	1	3	3	2	3	2	1	0	1	1	1	2	2	3
0	*	*	*	1	2	3	2	2	1	3	1	0	1	1	2	2	3
0	*	*	*	1	1	2	2	1	3	2	0	1	1	2	2	1	3
0	*	*	*	2	2	3	1	4	1	1	0	1	1	2	3	2	2
0	*	*	*	2	2	3	3	1	1	3	0	0	1	3	2	2	3
0	*	*	*	1	3	3	2	1	3	1	1	1	1	2	3	2	3
0	*	*	*	1	3	2	1	4	4	2	0	1	1	2	1	2	2
0	*	*	*	1	2	3	1	3	1	2	0	1	1	2	1	1	3
0	*	*	*	1	3	1	1	1	1	2	0	0	1	1	3	1	2
0	*	*	*	3	3	3	1	2	4	3	0	0	1	2	3	3	3
0	*	*	*	2	3	2	2	1	2	2	0	0	0	2	1	2	1
0	*	*	*	2	2	3	3	1	4	1	1	0	1	1	2	2	3
0	*	*	*	4	3	3	1	3	1	3	1	1	0	1	2	2	3
0	*	*	*	2	3	2	2	4	1	2	0	1	0	2	2	1	2
0	*	*	*	4	2	3	2	1	3	2	0	1	1	2	3	2	2
0	*	*	*	4	3	2	1	3	4	1	0	1	1	3	2	2	2
0	*	*	*	2	1	3	3	1	3	2	0	0	0	2	1	3	3
0	*	*	*	2	3	3	1	1	2	1	0	0	0	2	1	2	3
0	*	*	*	1	2	1	2	1	1	3	0	0	1	1	1	1	3
0	*	*	*	1	3	1	1	1	2	2	0	1	0	3	3	2	2
0	*	*	*	1	3	2	1	1	1	2	1	1	0	2	1	2	3
0	*	*	*	1	3	2	3	3	2	2	1	1	0	1	3	2	2
0	*	*	*	1	3	1	1	3	1	3	0	1	1	3	2	2	3
0	*	*	*	1	1	2	2	1	1	2	0	0	1	1	2	1	2
0	*	*	*	3	3	2	1	1	2	2	0	1	0	2	2	1	3
0	*	*	*	2	3	3	1	2	1	2	1	0	1	1	2	3	2
0	*	*	*	1	2	2	1	1	1	1	1	1	0	1	2	3	3
0	*	*	*	3	3	3	1	1	3	1	0	1	1	2	2	1	2
0	*	*	*	2	2	2	1	3	3	1	1	0	0	2	2	3	2
0	*	*	*	2	3	3	1	2	1	3	1	1	1	2	2	3	2
0	*	*	*	1	3	2	2	2	1	3	0	1	1	3	2	2	1
0	*	*	*	1	3	2	2	4	1	3	0	0	1	2	3	3	3
0	*	*	*	1	1	2	1	3	2	3	1	1	1	2	3	1	2
0	*	*	*	1	3	2	2	3	3	3	0	1	1	2	2	2	3
0	*	*	*	1	3	3	2	1	3	1	1	1	1	2	3	2	3
0	*	*	*	1	2	3	1	1	1	1	1	1	1	2	1	3	2
0	*	*	*	4	1	3	1	1	2	1	0	1	1	1	1	1	3
0	*	*	*	2	3	3	1	1	3	3	0	1	1	2	2	2	3
0	*	*	*	3	2	3	1	3	1	3	0	1	0	1	1	3	3
0	*	*	*	2	3	3	1	2	4	1	0	1	1	2	1	2	2
0	*	*	*	1	3	1	1	2	1	3	1	1	1	1	3	3	1
0	*	*	*	1	3	1	3	1	1	2	0	1	1	2	3	1	3
0	*	*	*	1	3	1	3	1	2	2	1	1	1	2	3	1	2
0	*	*	*	3	3	2	1	2	1	1	1	0	1	1	3	1	2
0	*	*	*	3	1	3	1	3	1	3	0	0	1	1	2	1	3
0	*	*	*	2	3	3	2	1	3	2	1	1	1	1	1	3	3
0	*	*	*	1	2	2	2	4	2	1	0	1	1	2	2	3	2
0	*	*	*	1	1	3	1	2	2	2	0	1	1	2	2	3	2
0	*	*	*	1	3	3	1	1	1	2	0	1	1	2	3	2	1
0	*	*	*	2	2	3	3	3	1	3	0	0	1	2	1	3	2
0	*	*	*	2	1	3	1	1	1	2	0	1	0	3	1	2	2
0	*	*	*	1	3	3	3	1	2	1	0	0	1	2	3	2	1
0	*	*	*	1	2	3	3	1	1	1	0	1	0	1	2	2	3
0	*	*	*	2	3	3	2	1	1	3	1	0	1	2	3	1	2
0	*	*	*	1	1	3	1	1	4	2	0	1	1	1	2	1	2
0	*	*	*	2	3	3	1	2	4	2	0	1	0	2	1	1	2
0	*	*	*	2	1	3	2	2	2	3	1	1	0	2	1	1	2
0	*	*	*	1	3	1	1	4	1	2	1	1	1	1	3	3	2
0	*	*	*	4	3	2	1	2	1	2	1	0	0	2	2	2	2
0	*	*	*	3	3	3	1	1	4	3	0	1	1	2	1	3	2
0	*	*	*	1	3	3	1	4	1	2	1	1	0	3	2	3	1
0	*	*	*	1	1	2	1	2	3	3	0	1	1	1	2	2	3
0	*	*	*	4	2	1	2	3	1	1	1	1	1	2	2	2	2
0	*	*	*	2	3	3	3	4	1	1	1	0	1	1	2	1	3
0	*	*	*	1	1	1	2	3	1	2	0	1	0	2	2	2	2
0	*	*	*	1	3	3	2	2	3	2	0	1	1	2	3	1	2
0	*	*	*	2	2	1	3	1	2	3	0	0	1	2	1	1	3
0	*	*	*	2	2	3	1	2	4	2	1	0	1	3	2	3	3
0	*	*	*	3	1	3	1	1	1	3	0	1	1	2	2	1	2
0	*	*	*	2	3	1	1	3	1	1	1	1	0	3	2	2	2
0	*	*	*	2	1	2	2	3	2	2	1	1	1	1	2	2	2
0	*	*	*	1	3	2	2	3	1	2	1	1	1	2	2	3	2
0	*	*	*	1	1	3	1	1	3	2	0	1	1	2	2	3	2
0	*	*	*	2	2	3	1	1	1	3	1	1	1	2	1	2	1
0	*	*	*	2	3	3	2	1	3	2	0	0	1	2	1	2	3
0	*	*	*	3	2	3	1	1	4	2	0	0	0	2	3	3	2
0	*	*	*	1	3	3	1	1	1	1	1	0	1	2	2	1	2
0	*	*	*	4	2	1	2	3	3	1	1	1	0	2	3	3	2
0	*	*	*	1	2	2	2	2	1	2	1	0	1	1	2	2	3
0	*	*	*	3	2	3	2	2	1	1	1	1	1	2	3	1	3
0	*	*	*	1	1	3	3	2	4	3	1	1	1	3	2	2	3
0	*	*	*	4	2	2	3	3	1	2	1	0	1	1	2	1	3
0	*	*	*	1	1	3	2	1	1	3	1	1	1	3	1	3	1
0	*	*	*	1	2	2	3	1	2	2	0	0	0	2	1	1	3
0	*	*	*	1	1	1	2	1	2	2	1	0	0	2	3	2	1
0	*	*	*	3	2	1	3	2	1	1	0	1	1	2	1	1	2
0	*	*	*	4	3	1	1	3	3	3	0	1	0	3	2	2	2
0	*	*	*	1	2	3	2	1	2	3	1	0	1	2	3	3	2
0	*	*	*	1	3	3	1	1	3	2	0	1	1	2	1	1	2
0	*	*	*	1	2	3	3	2	3	3	0	1	1	3	1	3	2
0	*	*	*	1	1	3	2	2	1	1	0	1	1	1	1	2	3
0	*	*	*	1	1	2	1	1	1	2	0	0	1	1	1	2	3
0	*	*	*	4	2	3	3	3	1	3	0	0	1	2	1	3	2
0	*	*	*	2	1	1	1	1	1	3	0	1	1	2	3	1	2
0	*	*	*	2	1	1	2	1	1	1	0	1	0	3	2	1	3
0	*	*	*	2	2	2	3	2	1	3	0	0	0	2	1	1	2
0	*	*	*	4	1	3	2	1	2	2	0	1	0	3	3	3	3
0	*	*	*	1	2	2	2	2	1	2	1	0	0	2	2	2	2
0	*	*	*	1	1	1	2	1	4	2	0	1	1	2	1	1	3
0	*	*	*	2	1	2	1	1	1	2	1	1	0	2	2	2	2
0	*	*	*	1	2	3	3	2	2	2	0	1	0	2	1	1	3
0	*	*	*	1	2	3	2	1	2	1	0	0	1	2	2	3	3
0	*	*	*	2	2	1	3	2	3	2	0	1	1	1	2	3	2
0	*	*	*	3	3	3	2	1	3	2	1	1	1	2	1	3	3
0	*	*	*	1	3	3	2	1	1	1	0	1	1	2	3	3	3
0	*	*	*	1	3	3	2	2	3	3	1	0	1	2	1	3	2
0	*	*	*	1	3	3	2	1	1	1	0	1	0	3	2	3	1
0	*	*	*	3	3	3	2	3	3	2	0	1	1	3	3	1	2
0	*	*	*	3	1	1	2	4	2	2	0	1	1	3	2	1	3
0	*	*	*	3	3	1	1	2	3	2	1	1	0	2	2	2	3
0	*	*	*	1	3	3	1	2	3	2	1	1	1	1	2	3	1
0	*	*	*	1	1	3	2	3	1	3	0	1	1	2	3	3	3
0	*	*	*	2	3	3	3	1	1	2	0	1	1	1	3	2	1
0	*	*	*	2	3	3	1	3	1	2	1	1	1	2	1	1	2
0	*	*	*	4	2	3	1	1	4	2	1	1	1	2	2	3	2
0	*	*	*	2	3	3	3	1	1	2	0	1	1	2	3	1	2
0	*	*	*	1	3	3	1	2	1	2	1	1	0	2	1	3	3
0	*	*	*	2	3	1	1	4	2	1	1	0	1	2	3	3	1
0	*	*	*	3	3	3	2	1	1	2	1	1	1	1	2	1	2
0	*	*	*	1	3	3	1	1	1	2	0	1	1	2	2	1	2
0	*	*	*	2	3	3	2	2	2	3	0	1	1	2	1	2	1
0	*	*	*	1	3	3	1	2	4	2	1	0	0	2	2	3	1
0	*	*	*	1	3	3	2	2	1	2	1	0	1	3	2	2	3
0	*	*	*	1	3	2	2	1	4	1	0	1	1	2	1	3	2
0	*	*	*	1	1	1	3	3	1	1	1	1	1	2	3	3	3
0	*	*	*	1	2	3	2	1	2	1	1	1	1	2	3	2	1
0	*	*	*	1	2	3	2	3	2	3	0	0	0	2	3	3	3
0	*	*	*	3	3	3	1	3	1	2	1	1	1	3	1	1	3
0	*	*	*	3	3	3	2	1	2	3	1	1	1	1	3	2	3
0	*	*	*	1	1	3	1	1	4	3	1	1	1	2	2	1	2
0	*	*	*	4	2	3	1	1	1	1	0	1	1	1	1	1	3
0	*	*	*	4	1	2	2	1	1	1	0	1	1	3	1	2	3
0	*	*	*	3	2	2	1	1	1	1	0	1	0	2	3	1	2
0	*	*	*	1	3	3	3	1	1	1	1	0	1	2	2	1	3
0	*	*	*	1	3	3	2	1	1	2	1	1	0	1	2	2	3
0	*	*	*	4	1	2	2	1	1	2	1	1	1	2	3	1	2
0	*	*	*	1	3	2	2	3	1	3	0	1	1	2	2	1	1
0	*	*	*	1	1	3	2	2	4	3	0	0	1	2	1	1	2
0	*	*	*	1	3	2	2	3	1	2	0	1	0	2	2	3	2
0	*	*	*	4	2	3	2	3	3	2	0	1	1	2	1	3	2
0	*	*	*	4	3	3	2	2	4	1	0	0	1	1	3	1	2
0	*	*	*	3	3	3	1	1	2	2	1	0	1	2	1	3	2
0	*	*	*	1	3	3	1	1	2	1	0	1	1	3	3	2	1
0	*	*	*	1	3	1	3	1	1	3	1	1	0	2	1	1	2
0	*	*	*	1	3	3	2	1	1	3	0	1	0	1	1	2	1
0	*	*	*	1	2	2	3	2	1	2	0	1	1	2	1	1	2
0	*	*	*	2	2	2	3	3	4	1	1	1	0	3	3	2	2
0	*	*	*	3	3	3	1	1	1	2	0	1	1	2	3	2	2
0	*	*	*	1	3	3	1	3	3	3	0	1	0	2	3	3	3
0	*	*	*	1	3	2	2	2	3	1	0	0	1	1	3	1	1
0	*	*	*	2	3	3	1	2	3	3	0	0	1	2	3	1	3
0	*	*	*	1	3	3	1	2	1	2	1	0	1	1	2	1	3
0	*	*	*	1	3	2	1	1	1	2	1	1	1	1	2	1	2
0	*	*	*	2	3	3	3	3	1	2	0	0	1	1	2	1	2
0	*	*	*	1	1	1	2	2	1	2	0	1	0	3	2	3	2
0	*	*	*	4	3	3	3	4	1	2	0	1	1	2	1	3	2
0	*	*	*	3	2	2	2	4	1	2	0	0	1	2	3	1	3
0	*	*	*	1	3	1	2	1	4	1	0	1	0	2	2	3	2
0	*	*	*	2	3	3	1	1	1	2	1	1	0	1	1	1	2
0	*	*	*	4	2	1	2	3	1	3	0	1	0	1	1	2	3
0	*	*	*	1	3	3	1	4	1	1	0	0	1	2	1	3	2
0	*	*	*	3	2	2	1	2	1	2	1	1	1	1	2	1	3
0	*	*	*	2	3	2	1	3	2	3	0	0	1	1	2	3	2
0	*	*	*	2	1	3	1	3	1	3	0	0	0	2	2	3	2
0	*	*	*	1	2	3	2	1	2	1	1	1	0	2	2	3	3
0	*	*	*	1	2	2	2	1	1	3	0	1	1	2	2	3	3
0	*	*	*	1	3	3	1	2	1	1	0	1	1	2	1	3	3
0	*	*	*	2	2	1	2	2	2	2	1	0	1	2	3	2	3
0	*	*	*	1	3	3	2	1	3	3	0	1	1	2	2	2	2
0	*	*	*	2	3	2	3	3	4	2	0	1	1	1	3	2	2
0	*	*	*	3	3	3	3	1	1	3	1	1	1	2	3	3	3
0	*	*	*	1	2	3	3	2	2	3	0	1	1	2	1	3	3
0	*	*	*	2	2	3	1	2	3	1	1	1	0	1	2	2	1
0	*	*	*	1	1	2	1	1	1	2	1	0	0	2	2	3	2
0	*	*	*	3	3	3	1	2	1	2	0	1	1	2	1	3	2
0	*	*	*	2	2	3	1	1	1	2	0	1	1	2	1	3	1
0	*	*	*	1	3	2	3	1	1	3	1	0	1	2	3	3	1
0	*	*	*	2	1	2	1	1	1	1	0	1	1	3	1	3	1
0	*	*	*	1	3	3	2	2	3	3	0	1	1	2	1	2	2
0	*	*	*	3	3	2	2	1	2	2	1	1	1	1	2	3	2
0	*	*	*	3	3	1	3	4	2	1	0	1	1	1	2	1	2
0	*	*	*	1	1	3	1	4	4	1	1	1	0	2	3	1	2
0	*	*	*	2	3	3	1	3	1	1	0	1	0	3	2	1	2
0	*	*	*	1	1	3	2	3	1	2	0	0	0	2	2	3	2
0	*	*	*	1	3	1	1	1	2	3	0	0	1	3	2	1	2
0	*	*	*	1	1	1	1	2	1	1	1	1	1	1	2	3	2
0	*	*	*	2	2	3	2	3	1	3	1	0	1	1	3	2	2
0	*	*	*	4	3	3	1	1	2	3	0	1	1	2	2	1	3
0	*	*	*	4	3	1	3	1	2	3	0	1	1	1	2	3	3
0	*	*	*	1	3	1	1	1	2	1	0	1	1	2	2	3	3
0	*	*	*	2	2	3	2	4	3	2	1	1	1	2	3	2	2
0	*	*	*	2	2	3	1	2	2	1	0	1	1	3	1	1	2
0	*	*	*	1	3	1	2	1	1	1	1	1	0	1	3	2	3
0	*	*	*	1	2	2	1	2	2	3	1	1	1	2	3	1	3
0	*	*	*	3	3	3	1	2	4	2	0	0	1	2	2	2	3
0	*	*	*	1	1	3	1	1	1	2	0	1	1	2	2	1	2
0	*	*	*	1	1	3	2	2	2	3	1	1	0	1	1	1	3
0	*	*	*	2	3	3	2	1	1	2	0	1	1	2	3	2	2
0	*	*	*	4	2	2	1	1	3	2	1	1	0	1	3	2	3
0	*	*	*	1	2	1	2	3	1	1	0	0	1	2	1	2	3
0	*	*	*	3	2	3	3	1	2	3	0	0	0	2	1	2	2
0	*	*	*	3	1	2	1	3	2	2	1	1	0	1	1	3	2
0	*	*	*	1	2	3	2	1	1	3	1	1	1	2	3	1	3
0	*	*	*	1	1	1	1	3	1	2	1	0	1	1	1	3	3
0	*	*	*	1	1	2	1	1	2	2	1	1	0	2	2	2	1
0	*	*	*	4	3	3	2	1	3	2	1	1	0	2	2	2	3
0	*	*	*	1	2	1	1	1	4	2	1	0	1	1	3	3	1
0	*	*	*	1	2	3	2	1	3	2	1	1	1	3	2	3	3
0	*	*	*	3	2	3	1	2	1	2	0	1	1	2	2	2	2
0	*	*	*	2	2	3	1	1	3	2	0	0	1	2	2	3	3
0	*	*	*	2	1	2	2	2	4	2	0	0	1	2	2	2	3
0	*	*	*	1	2	1	1	1	3	3	0	1	0	2	2	1	2
0	*	*	*	2	3	2	2	2	1	3	1	1	0	1	2	2	3
0	*	*	*	3	2	3	1	1	1	3	0	1	1	1	2	2	3
0	*	*	*	2	3	1	3	4	3	2	0	1	1	2	2	2	2
0	*	*	*	2	1	1	2	1	1	2	1	1	1	2	3	3	1
0	*	*	*	3	2	3	1	2	1	2	0	1	1	3	3	2	2
0	*	*	*	1	2	3	1	3	1	2	0	1	0	2	3	1	3
0	*	*	*	2	1	3	2	2	1	3	0	1	1	2	2	3	2
0	*	*	*	2	3	3	1	3	1	2	0	1	0	2	2	2	3
0	*	*	*	2	2	2	3	2	1	1	0	0	1	1	2	1	2
0	*	*	*	1	3	3	1	1	1	3	0	1	1	2	1	3	2
0	*	*	*	3	3	3	3	4	4	2	0	0	1	1	1	3	3
0	*	*	*	2	2	1	3	3	4	1	0	1	1	2	1	3	2
0	*	*	*	2	3	2	1	3	4	3	1	1	1	2	2	1	2
0	*	*	*	1	3	3	2	2	1	3	0	0	0	2	3	3	2
0	*	*	*	1	3	1	2	4	2	2	0	1	1	2	3	2	3
0	*	*	*	1	2	2	1	3	1	1	1	1	0	3	2	2	3
0	*	*	*	1	3	2	2	3	3	3	0	1	1	1	2	3	2
0	*	*	*	1	3	2	1	2	2	3	1	1	1	1	1	3	2
0	*	*	*	1	3	3	1	1	1	1	0	0	1	2	3	3	3
0	*	*	*	1	3	3	1	1	3	3	0	0	1	2	1	3	2
0	*	*	*	3	1	3	2	3	2	3	0	0	1	2	1	3	3
0	*	*	*	1	3	1	2	3	2	3	1	0	1	1	3	3	2
0	*	*	*	2	3	3	1	1	2	3	0	1	0	2	1	2	1
0	*	*	*	1	2	3	1	1	2	2	1	1	1	2	1	3	3
0	*	*	*	1	2	1	1	2	2	2	0	1	0	2	2	1	2
0	*	*	*	2	3	3	1	1	4	3	0	0	0	3	2	3	3
0	*	*	*	1	3	2	1	1	1	3	1	0	1	1	3	2	2
0	*	*	*	1	2	3	1	2	2	3	0	1	1	2	1	2	3
0	*	*	*	1	3	3	2	1	2	3	1	1	1	2	2	1	3
0	*	*	*	2	3	3	1	2	1	2	1	0	1	1	3	1	3
0	*	*	*	1	3	3	2	3	1	1	1	1	1	2	3	1	2
0	*	*	*	1	2	3	2	4	3	1	0	1	1	2	2	2	3
0	*	*	*	1	2	2	1	1	1	2	0	1	0	3	3	1	2
0	*	*	*	2	3	2	2	1	1	2	1	1	1	1	2	2	2
0	*	*	*	4	3	1	2	1	2	1	0	1	1	2	3	2	3
0	*	*	*	2	3	2	2	3	4	3	1	1	0	2	3	1	3
0	*	*	*	1	3	1	3	1	1	1	0	1	0	2	2	3	1
0	*	*	*	1	3	2	1	2	1	2	0	0	0	1	2	3	3
0	*	*	*	1	1	3	2	2	1	3	1	1	1	2	3	2	2
0	*	*	*	1	1	3	2	1	1	3	1	1	1	1	2	2	3
0	*	*	*	1	3	1	2	1	1	2	1	0	0	2	1	3	3
0	*	*	*	2	2	1	2	1	1	3	0	0	1	2	3	2	1
0	*	*	*	2	2	3	1	2	3	3	0	0	1	2	1	1	1
0	*	*	*	2	3	2	1	3	1	1	0	0	0	2	3	2	2
0	*	*	*	1	2	2	2	1	2	3	0	0	0	2	3	3	3
0	*	*	*	3	3	2	1	1	1	1	1	1	1	2	3	3	1
0	*	*	*	4	3	1	2	1	2	2	0	1	0	2	3	1	2
0	*	*	*	2	3	2	2	1	1	3	1	1	1	1	2	2	1
0	*	*	*	1	1	2	2	3	1	3	1	0	1	3	2	3	3
0	*	*	*	2	1	3	2	1	3	3	1	0	1	2	3	2	1
0	*	*	*	2	2	1	1	1	1	2	0	1	0	3	3	3	2
0	*	*	*	1	1	3	1	2	1	1	0	1	0	2	3	2	1
0	*	*	*	2	2	1	1	2	1	2	1	1	1	2	2	3	2
0	*	*	*	1	1	2	2	4	3	3	0	1	0	2	1	2	2
0	*	*	*	1	2	1	1	2	2	2	1	0	1	2	3	1	3
0	*	*	*	1	1	2	1	1	3	1	0	1	0	2	1	1	2
0	*	*	*	1	1	3	1	2	1	2	1	0	0	1	2	3	2
0	*	*	*	1	3	3	1	2	3	3	0	1	1	1	3	2	3
0	*	*	*	3	3	3	2	2	2	1	0	1	1	2	1	1	2
0	*	*	*	2	3	3	1	2	3	2	0	0	1	2	2	3	2
0	*	*	*	2	3	3	1	2	4	2	1	0	0	2	3	2	3
0	*	*	*	1	3	3	1	1	3	2	1	1	1	2	1	3	3
0	*	*	*	1	2	3	2	3	1	2	1	0	1	2	3	2	2
0	*	*	*	1	3	2	2	4	1	3	0	1	1	2	1	2	3
0	*	*	*	4	3	3	1	2	1	1	1	0	1	1	2	2	3
0	*	*	*	4	2	3	3	3	1	3	1	1	1	1	2	3	3
0	*	*	*	2	3	1	1	1	2	1	0	0	0	2	3	2	3
0	*	*	*	4	3	2	2	3	4	2	1	1	0	2	3	2	3
0	*	*	*	1	3	2	1	1	1	1	1	0	1	1	2	2	3
0	*	*	*	1	2	2	3	3	3	2	0	1	1	2	3	3	3
0	*	*	*	2	3	3	2	1	2	2	0	1	0	2	1	1	2
0	*	*	*	1	3	2	1	3	1	3	0	1	1	1	1	2	3
0	*	*	*	2	3	3	1	2	3	2	0	1	0	1	2	1	2
0	*	*	*	1	3	2	3	1	1	3	1	1	1	3	3	3	2
0	*	*	*	2	3	2	3	2	1	3	1	1	1	3	1	2	2
0	*	*	*	3	3	3	1	2	1	3	1	1	1	2	2	1	3
0	*	*	*	4	3	2	2	3	1	1	1	0	1	2	3	3	2
0	*	*	*	1	2	1	3	2	1	2	0	1	1	2	1	1	2
0	*	*	*	1	3	3	1	1	3	3	1	1	1	3	2	3	3
0	*	*	*	1	2	2	1	1	1	3	0	0	0	1	3	1	2
0	*	*	*	4	3	3	2	1	2	2	0	1	1	2	2	3	1
0	*	*	*	1	3	2	1	2	1	3	1	1	1	2	1	1	2
0	*	*	*	1	3	3	3	3	2	1	1	1	1	3	1	3	2
0	*	*	*	1	2	3	2	3	3	1	1	1	0	3	3	1	2
0	*	*	*	1	3	3	2	1	4	1	0	1	1	3	3	2	2
0	*	*	*	1	2	3	1	3	2	2	1	1	0	2	2	2	3
0	*	*	*	2	3	3	1	3	4	3	0	1	1	2	1	2	3
0	*	*	*	3	3	3	3	2	1	1	1	1	0	1	2	1	2
0	*	*	*	3	2	3	2	3	2	2	0	1	1	3	2	2	3
0	*	*	*	1	3	1	1	1	1	2	0	1	0	2	3	2	3
0	*	*	*	2	3	3	3	1	2	3	0	0	1	2	2	2	3
0	*	*	*	3	2	1	2	1	3	2	1	1	0	2	3	2	2
0	*	*	*	2	2	1	3	3	3	2	1	0	0	2	2	2	3
0	*	*	*	1	1	3	1	3	1	1	0	1	1	1	2	3	2
0	*	*	*	1	2	2	1	1	1	1	0	1	1	2	2	2	1
0	*	*	*	1	2	3	1	4	3	2	0	1	1	2	1	2	3
0	*	*	*	1	3	1	1	1	3	3	1	0	0	2	2	2	2
0	*	*	*	3	3	3	2	2	1	3	1	0	1	3	3	1	2
0	*	*	*	1	3	2	1	3	3	1	0	0	1	2	1	2	3
0	*	*	*	2	3	2	1	1	1	1	1	1	1	2	3	3	3
0	*	*	*	1	1	2	1	2	1	2	0	1	1	2	3	1	2
0	*	*	*	4	3	3	2	3	1	2	0	1	1	2	2	2	3
0	*	*	*	1	2	2	2	3	2	3	1	0	1	2	2	3	2
0	*	*	*	1	3	3	1	1	2	2	1	1	1	2	2	3	2
0	*	*	*	2	1	1	2	2	3	2	0	1	0	2	2	1	1
0	*	*	*	2	1	3	1	3	3	2	0	1	0	2	3	2	3
0	*	*	*	3	3	3	3	1	2	1	0	1	1	2	1	1	1
0	*	*	*	1	2	2	3	3	1	3	0	0	1	1	1	1	2
0	*	*	*	2	1	3	1	1	3	2	0	1	1	2	2	2	3
0	*	*	*	1	1	3	2	1	1	2	0	1	1	2	1	3	2
0	*	*	*	2	3	3	2	3	4	1	1	1	0	2	1	3	2
0	*	*	*	1	2	1	2	1	4	2	0	0	1	1	1	1	2
0	*	*	*	1	3	1	3	1	2	3	1	1	0	2	2	2	1
0	*	*	*	1	2	1	2	4	2	3	0	1	1	3	2	3	2
0	*	*	*	1	3	1	3	3	2	3	1	0	0	2	1	1	3
0	*	*	*	2	2	2	1	2	3	1	0	1	0	2	1	3	1
0	*	*	*	2	3	3	3	3	1	2	0	0	1	1	2	3	2
0	*	*	*	1	3	3	1	1	1	1	1	1	1	1	2	1	3
0	*	*	*	1	3	3	1	2	4	3	0	1	0	3	2	2	3
0	*	*	*	1	2	2	3	1	2	3	1	1	1	1	2	3	2
0	*	*	*	1	3	3	2	2	2	3	0	0	0	1	2	3	2
0	*	*	*	2	3	3	2	2	4	1	1	0	1	2	2	3	2
0	*	*	*	2	3	1	3	2	2	1	0	1	1	1	3	3	2
0	*	*	*	3	1	3	2	1	4	3	1	1	1	2	2	3	2
0	*	*	*	2	3	3	1	2	1	3	0	1	0	2	1	3	3
0	*	*	*	1	3	2	2	2	3	1	0	0	0	2	2	3	2
0	*	*	*	3	3	3	2	1	2	2	1	1	0	2	1	3	2
0	*	*	*	1	3	2	1	3	3	2	0	0	1	3	1	3	2
0	*	*	*	1	3	2	3	2	3	1	1	1	1	2	3	3	2
0	*	*	*	1	3	3	3	2	2	3	0	0	1	2	1	1	2
0	*	*	*	1	3	3	3	3	1	3	0	1	0	2	2	1	2
0	*	*	*	2	3	2	1	1	1	1	1	1	1	2	1	2	2
0	*	*	*	1	3	3	1	1	1	3	1	1	1	2	2	2	2
0	*	*	*	3	3	3	1	2	2	1	0	0	1	2	1	1	2
0	*	*	*	2	2	3	3	1	1	1	0	1	1	2	2	1	3
0	*	*	*	1	1	3	1	1	1	3	1	1	0	3	3	2	1
0	*	*	*	2	3	1	1	1	1	1	1	1	1	2	2	2	2
0	*	*	*	2	1	2	1	1	1	1	1	0	1	3	2	1	3
0	*	*	*	1	1	2	2	1	1	3	1	1	1	2	3	3	3
0	*	*	*	1	1	3	2	3	1	1	0	1	0	2	2	3	3
0	*	*	*	1	3	3	2	1	1	3	0	1	1	2	1	3	3
0	*	*	*	2	3	1	3	2	3	1	0	1	1	2	2	3	3
0	*	*	*	1	2	3	1	1	1	1	1	1	1	2	3	2	1
0	*	*	*	2	1	3	1	1	2	3	1	1	1	3	1	1	2
0	*	*	*	1	2	2	1	2	1	2	0	1	0	2	1	3	2
0	*	*	*	4	1	3	3	3	1	1	0	1	1	2	3	2	2
0	*	*	*	2	3	2	2	3	1	1	1	1	1	2	3	3	3
0	*	*	*	1	3	3	1	4	1	3	0	0	0	1	2	3	2
0	*	*	*	1	1	3	2	2	1	1	0	1	1	2	1	2	1
0	*	*	*	1	3	1	1	1	1	1	0	0	1	3	3	2	3
0	*	*	*	2	3	1	1	1	2	1	1	0	0	2	2	1	3
0	*	*	*	1	3	1	1	2	3	1	1	1	1	3	2	2	3
0	*	*	*	1	3	3	2	2	1	1	1	1	1	3	2	1	2
0	*	*	*	1	3	2	1	3	3	1	1	1	1	2	3	3	3
0	*	*	*	1	3	3	1	1	3	2	1	0	1	2	3	1	3
0	*	*	*	2	1	2	2	2	1	1	1	1	0	2	3	1	2
0	*	*	*	1	2	2	2	3	1	2	1	0	1	3	1	3	3
0	*	*	*	1	3	3	3	1	2	1	1	0	1	2	1	2	2
0	*	*	*	1	2	3	1	4	1	1	1	0	1	1	1	2	3
0	*	*	*	1	3	2	2	1	2	1	0	1	1	1	2	2	2
0	*	*	*	1	2	3	3	1	2	2	0	1	0	1	3	2	3
0	*	*	*	3	3	3	1	1	1	2	0	1	0	2	1	1	3
0	*	*	*	1	3	3	2	4	2	1	0	1	0	1	2	2	3
0	*	*	*	1	2	2	1	3	1	1	1	0	1	2	2	2	2
0	*	*	*	1	2	2	2	1	1	2	0	1	1	2	2	1	2
0	*	*	*	2	2	3	1	1	3	2	1	0	0	1	2	2	1
0	*	*	*	4	3	1	1	1	1	2	0	1	1	3	2	2	2
0	*	*	*	1	2	1	2	1	1	2	0	1	1	1	3	3	3
0	*	*	*	2	3	2	1	1	1	2	1	0	1	2	2	2	2
0	*	*	*	4	1	1	2	1	2	3	1	0	0	1	2	3	1
0	*	*	*	3	3	3	3	1	2	2	0	1	0	2	3	1	2
0	*	*	*	3	2	3	1	1	4	3	0	0	1	3	3	1	1
0	*	*	*	2	1	2	3	1	1	2	1	1	1	2	2	2	1
0	*	*	*	2	1	2	2	1	1	1	0	0	1	2	3	2	2
0	*	*	*	1	3	3	1	2	1	2	0	0	0	2	2	3	2
0	*	*	*	4	3	3	3	1	2	1	1	0	1	2	2	2	2
0	*	*	*	1	2	1	1	1	3	2	1	1	0	1	3	2	1
0	*	*	*	1	3	3	1	1	3	2	0	1	1	1	1	2	2
0	*	*	*	1	1	3	1	4	2	1	1	0	1	1	1	2	1
0	*	*	*	3	2	1	3	1	1	2	0	0	0	1	2	1	3
0	*	*	*	3	3	3	1	2	2	1	0	1	0	2	3	1	2
0	*	*	*	2	3	3	2	1	1	2	1	0	0	1	2	1	2
0	*	*	*	4	1	1	1	2	1	1	0	0	0	2	1	3	1
0	*	*	*	2	1	3	1	3	1	3	0	0	0	2	3	1	2
0	*	*	*	1	2	2	2	3	1	2	0	0	0	1	3	1	1
0	*	*	*	2	2	2	2	2	3	1	0	0	0	1	2	3	3
0	*	*	*	2	2	3	2	2	2	2	1	1	1	1	3	1	2
0	*	*	*	1	3	3	1	1	1	3	1	1	0	3	2	1	3
0	*	*	*	4	3	3	1	3	1	2	1	0	0	2	3	2	2
0	*	*	*	1	3	2	1	1	2	3	1	0	1	3	2	2	2
0	*	*	*	1	3	2	2	1	1	3	0	0	0	2	3	2	2
0	*	*	*	2	3	3	2	1	1	3	1	1	1	2	2	2	2
0	*	*	*	2	3	1	1	1	1	1	1	1	1	2	3	3	2
0	*	*	*	3	3	1	1	1	1	1	1	1	1	1	3	3	3
0	*	*	*	1	1	2	2	1	2	1	0	0	0	3	2	2	2
0	*	*	*	2	3	2	1	2	2	2	0	0	1	2	2	1	2
0	*	*	*	4	3	3	1	1	2	1	0	1	1	2	2	1	3
0	*	*	*	2	3	3	1	3	1	1	0	0	1	3	2	3	2
0	*	*	*	1	1	3	2	4	4	3	1	1	1	3	1	1	3
0	*	*	*	4	2	3	2	2	1	1	0	1	1	2	1	2	2
0	*	*	*	1	2	2	1	2	1	2	1	0	1	2	3	2	2
0	*	*	*	4	2	1	1	4	1	1	0	1	1	2	1	3	1
0	*	*	*	2	1	1	3	2	1	2	1	1	1	2	3	2	3
0	*	*	*	2	1	3	2	1	1	1	1	1	1	2	1	1	3
0	*	*	*	1	1	1	1	1	1	3	0	1	1	2	3	2	2
0	*	*	*	2	1	2	1	1	2	2	0	1	1	2	2	1	3
0	*	*	*	1	3	2	3	1	1	1	0	1	0	3	2	2	3
0	*	*	*	3	1	2	2	3	1	2	0	1	1	2	2	2	3
0	*	*	*	2	1	3	2	3	1	1	1	0	1	2	1	2	2
0	*	*	*	3	2	2	2	3	4	2	0	1	1	2	2	1	1
0	*	*	*	2	3	1	1	4	1	2	0	1	1	3	3	2	2
0	*	*	*	2	3	3	2	3	4	2	0	1	0	2	3	3	2
0	*	*	*	4	2	3	1	1	3	1	0	1	1	1	1	3	1
0	*	*	*	1	2	1	2	3	2	1	1	0	0	2	2	2	3
0	*	*	*	1	2	2	2	2	2	3	1	1	0	2	2	2	3
0	*	*	*	1	3	2	1	1	1	3	1	1	0	3	3	1	2
0	*	*	*	1	2	2	1	2	3	3	0	1	0	1	2	1	2
0	*	*	*	1	2	1	1	1	1	3	1	0	0	2	2	2	2
0	*	*	*	1	3	1	3	3	1	1	1	1	1	2	1	2	2
0	*	*	*	2	2	3	3	4	1	2	1	0	1	2	1	3	2
0	*	*	*	2	1	3	1	1	1	2	1	1	0	2	1	3	1
0	*	*	*	1	2	2	2	2	3	3	0	0	0	1	3	2	3
0	*	*	*	1	3	3	2	1	1	2	0	0	1	3	2	1	3
0	*	*	*	2	3	2	2	4	4	3	0	1	1	2	2	2	2
0	*	*	*	1	3	3	2	3	1	1	0	1	1	2	2	3	2
0	*	*	*	2	1	1	1	4	1	1	1	0	1	2	2	1	2
0	*	*	*	2	1	3	1	1	2	3	0	1	1	1	2	1	3
0	*	*	*	2	3	2	1	3	3	1	0	0	1	3	3	3	2
0	*	*	*	1	3	3	2	1	3	2	0	0	1	2	2	3	2
0	*	*	*	2	3	3	1	3	2	2	0	0	0	1	2	1	3
0	*	*	*	2	3	3	2	2	3	2	0	0	1	2	3	2	2
0	*	*	*	4	1	3	2	1	4	3	1	1	1	2	3	1	2
0	*	*	*	1	3	2	1	4	1	2	0	1	1	2	2	2	2
0	*	*	*	1	3	3	2	2	3	2	1	1	1	3	1	2	3
0	*	*	*	2	3	1	1	1	1	2	0	1	1	2	1	2	2
0	*	*	*	3	1	2	2	2	1	2	0	1	0	1	1	3	2
0	*	*	*	2	2	1	2	3	1	1	1	0	1	1	3	3	3
0	*	*	*	4	1	2	1	3	1	3	0	1	1	1	2	1	3
0	*	*	*	2	3	2	1	1	1	2	1	0	1	2	3	2	3
0	*	*	*	1	2	2	1	3	1	1	1	0	1	2	2	2	3
0	*	*	*	1	3	3	1	1	3	2	0	0	0	2	3	2	3
0	*	*	*	4	2	3	1	1	1	2	1	0	0	2	2	2	2
0	*	*	*	3	3	3	2	3	1	3	1	1	1	2	2	2	2
0	*	*	*	4	2	1	1	1	2	2	1	1	1	2	1	3	2
0	*	*	*	2	2	3	1	3	2	2	1	1	1	3	2	1	2
0	*	*	*	2	3	2	2	1	4	2	0	0	1	1	2	2	2
0	*	*	*	1	1	3	1	4	1	2	1	1	1	2	3	2	2
0	*	*	*	2	3	3	1	1	3	2	0	1	1	1	2	1	3
0	*	*	*	1	1	3	1	1	3	1	1	1	1	1	2	1	2
0	*	*	*	3	1	2	2	2	1	1	0	1	1	2	1	1	3
0	*	*	*	1	2	3	2	1	1	3	1	1	1	2	2	2	2
0	*	*	*	1	2	3	3	2	4	2	1	0	0	2	2	3	2
0	*	*	*	1	3	2	1	3	1	3	1	0	1	2	1	1	2
0	*	*	*	2	2	3	1	1	3	2	0	1	1	1	3	3	1
0	*	*	*	1	3	2	3	2	1	1	1	0	1	2	3	2	2
0	*	*	*	2	2	3	1	1	3	2	0	0	1	1	1	1	2
0	*	*	*	2	2	3	1	1	2	2	0	0	1	1	2	2	2
0	*	*	*	2	2	3	3	2	3	3	0	1	1	1	2	1	3
0	*	*	*	2	1	3	1	1	1	3	0	1	0	3	1	2	3
0	*	*	*	3	3	3	2	3	3	3	0	1	1	1	2	2	3
0	*	*	*	2	3	2	1	3	2	2	0	1	1	3	3	2	3
0	*	*	*	1	2	2	2	1	1	3	1	1	1	1	1	3	2
0	*	*	*	1	3	2	2	2	1	3	1	0	1	2	1	3	3
0	*	*	*	2	1	3	2	1	3	2	1	0	0	2	2	1	2
0	*	*	*	1	3	3	1	1	1	2	1	1	0	2	1	2	1
0	*	*	*	2	3	1	1	1	2	2	0	1	1	2	3	2	2
0	*	*	*	2	3	3	1	2	4	1	0	0	0	3	2	2	3
0	*	*	*	2	1	2	1	3	4	3	0	1	0	2	2	3	2
0	*	*	*	1	1	3	2	1	1	3	1	0	1	1	2	2	1
0	*	*	*	4	2	3	3	3	1	3	0	1	1	1	2	2	1
0	*	*	*	2	2	2	1	2	2	3	1	0	0	3	1	1	2
0	*	*	*	2	3	3	1	1	1	1	0	0	0	2	3	2	3
0	*	*	*	2	2	2	2	2	1	2	1	0	1	2	3	2	1
0	*	*	*	1	3	2	3	1	1	2	0	1	1	2	2	1	3
0	*	*	*	4	2	3	1	1	1	3	0	1	1	3	1	1	2
0	*	*	*	3	3	1	2	1	3	2	0	1	0	2	2	1	2
0	*	*	*	3	1	3	1	4	2	2	1	0	1	1	2	1	2
0	*	*	*	1	2	2	3	1	1	2	0	0	1	2	1	3	3
0	*	*	*	2	3	3	1	1	4	3	0	1	1	2	3	2	2
0	*	*	*	1	1	2	1	1	1	3	0	1	1	1	2	2	2
0	*	*	*	3	3	3	1	1	1	1	1	0	0	2	3	1	3
0	*	*	*	2	2	3	3	1	1	3	0	0	1	1	3	2	2
0	*	*	*	2	2	3	2	2	3	2	0	1	1	2	1	2	1
0	*	*	*	1	2	2	1	3	4	3	1	0	1	2	2	2	3
0	*	*	*	2	3	2	2	4	1	1	1	1	1	2	3	2	3
0	*	*	*	1	1	2	1	1	1	2	0	1	1	3	3	3	2
0	*	*	*	2	3	3	1	1	1	3	0	0	0	2	1	2	2
0	*	*	*	1	3	2	1	1	2	2	0	1	1	1	2	1	3
0	*	*	*	2	3	1	2	1	4	1	1	0	1	2	3	2	2
0	*	*	*	1	2	2	2	1	1	2	0	1	1	1	3	3	1
0	*	*	*	1	3	3	2	2	1	3	0	1	1	1	3	1	2
0	*	*	*	1	3	3	2	1	1	1	0	0	0	2	3	2	2
0	*	*	*	2	3	3	1	2	4	3	0	1	0	2	1	2	2
0	*	*	*	4	2	3	1	2	2	1	1	1	1	2	1	1	2
0	*	*	*	1	3	2	1	2	2	2	0	0	1	1	3	3	2
0	*	*	*	2	3	3	1	3	1	2	0	0	1	1	3	2	2
0	*	*	*	1	2	2	3	1	1	3	0	1	0	2	1	1	3
0	*	*	*	2	3	3	1	1	1	2	0	1	0	2	3	3	2
0	*	*	*	4	2	1	3	1	1	2	0	1	1	2	3	2	2
0	*	*	*	1	2	1	2	1	1	1	0	1	1	2	1	3	3
0	*	*	*	1	2	1	2	4	3	3	0	1	1	2	1	3	2
0	*	*	*	3	3	2	1	1	1	3	0	1	1	1	2	2	3
0	*	*	*	1	3	2	3	3	1	3	0	1	1	3	3	1	3
0	*	*	*	2	2	3	1	2	2	2	1	1	0	1	3	2	3
0	*	*	*	2	2	2	1	4	1	2	1	1	1	2	1	2	2
0	*	*	*	3	3	3	1	2	1	2	1	1	0	2	1	3	2
0	*	*	*	2	3	3	2	1	3	3	0	1	1	1	2	1	2
0	*	*	*	3	3	3	2	3	1	2	0	1	1	3	2	2	2
0	*	*	*	2	3	1	1	2	2	1	1	1	1	3	3	2	1
0	*	*	*	2	2	2	3	1	1	1	1	1	1	2	3	3	3
0	*	*	*	2	3	1	1	3	2	3	1	0	1	2	2	2	3
0	*	*	*	2	3	1	1	2	2	3	1	0	0	2	1	2	3
0	*	*	*	1	3	3	2	3	4	1	1	1	0	3	1	1	2
0	*	*	*	3	2	3	3	1	1	3	0	1	0	1	3	3	2
0	*	*	*	3	3	1	1	2	1	2	0	1	1	1	2	2	3
0	*	*	*	4	3	2	1	3	3	2	0	1	1	2	2	2	2
0	*	*	*	3	2	2	1	2	1	3	1	0	0	2	2	1	1
0	*	*	*	1	2	3	2	2	4	1	0	1	1	3	3	3	1
0	*	*	*	1	2	3	1	3	1	2	1	1	1	2	1	1	3
0	*	*	*	3	3	2	3	1	1	2	0	1	0	2	3	3	2
0	*	*	*	2	1	1	1	2	3	1	0	1	1	1	2	2	2
0	*	*	*	1	1	1	2	1	1	1	0	0	1	2	2	3	2
0	*	*	*	2	3	3	1	1	1	2	1	1	0	2	3	2	1
0	*	*	*	2	3	2	1	1	1	1	0	1	1	1	2	3	2
0	*	*	*	1	3	3	2	1	1	2	0	0	1	2	3	1	3
0	*	*	*	1	3	2	1	3	1	3	1	0	1	2	1	2	2
0	*	*	*	2	2	3	2	3	2	3	0	1	1	3	3	1	3
0	*	*	*	4	1	3	2	2	3	3	0	1	1	2	2	2	2
0	*	*	*	1	3	1	2	1	2	1	0	1	1	1	3	3	2
0	*	*	*	2	1	3	1	2	3	1	1	0	1	2	1	1	3
0	*	*	*	1	3	2	1	3	1	3	1	1	1	1	3	2	3
0	*	*	*	1	3	3	2	3	4	1	1	1	1	3	3	2	3
0	*	*	*	1	3	1	2	1	2	3	1	1	1	2	3	2	3
0	*	*	*	3	3	1	1	3	3	3	0	0	1	2	2	3	1
0	*	*	*	2	3	1	2	2	3	3	1	1	0	3	3	1	1
0	*	*	*	1	1	3	1	4	1	2	0	0	1	2	3	3	2
0	*	*	*	1	3	3	3	1	1	2	0	0	0	1	3	3	3
0	*	*	*	4	2	3	3	1	4	2	1	0	1	3	3	3	2
0	*	*	*	4	3	2	2	3	4	1	0	0	1	2	3	3	1
0	*	*	*	3	2	2	2	3	2	3	1	1	1	1	2	3	2
0	*	*	*	1	3	3	1	3	3	3	0	1	1	1	2	3	3
0	*	*	*	1	3	2	1	1	1	3	0	1	1	1	2	1	3
0	*	*	*	1	1	3	2	3	1	1	0	1	1	1	1	1	3
0	*	*	*	1	3	3	1	3	1	1	0	0	1	2	1	2	2
0	*	*	*	1	2	3	3	1	1	3	0	1	1	2	2	3	2
0	*	*	*	1	3	3	2	2	1	1	0	1	1	2	2	1	2
0	*	*	*	2	3	3	3	1	4	1	1	1	1	2	3	1	2
0	*	*	*	1	3	1	1	1	1	2	1	1	1	2	2	2	2
0	*	*	*	2	3	1	1	4	2	2	0	1	1	2	2	1	2
0	*	*	*	1	3	3	2	3	2	1	0	1	1	2	1	1	2
0	*	*	*	1	3	2	1	3	4	2	0	0	0	2	1	2	3
0	*	*	*	2	3	1	2	1	1	3	1	1	1	3	3	2	2
0	*	*	*	1	3	1	2	2	2	3	0	0	1	2	3	3	2
0	*	*	*	1	1	3	2	1	2	3	1	1	0	2	2	2	2
0	*	*	*	2	2	1	2	1	3	2	0	0	1	3	1	2	2
0	*	*	*	4	3	3	2	3	2	1	1	1	1	1	2	2	2
0	*	*	*	1	3	2	1	2	1	2	1	0	1	2	3	1	3
0	*	*	*	2	1	1	3	3	3	3	1	1	1	1	1	1	2
0	*	*	*	4	3	1	1	2	1	3	1	1	1	2	3	1	2
0	*	*	*	3	3	3	3	1	1	3	0	1	0	3	2	3	3
0	*	*	*	2	1	3	3	1	3	3	1	0	0	1	3	3	3
0	*	*	*	1	3	2	3	1	4	2	0	1	0	2	3	2	2
0	*	*	*	1	2	3	1	1	3	2	0	1	1	2	1	3	3
0	*	*	*	1	3	3	3	2	1	1	0	1	1	2	1	3	2
0	*	*	*	2	3	1	2	1	4	2	1	1	0	2	2	3	3
0	*	*	*	2	3	2	3	1	1	2	0	1	1	2	3	2	3
0	*	*	*	4	3	3	3	1	2	3	1	0	0	2	1	1	3
0	*	*	*	1	3	3	2	2	1	3	1	0	1	1	1	1	3
0	*	*	*	3	3	3	1	2	3	1	1	0	0	2	1	3	1
0	*	*	*	1	1	3	2	2	2	1	1	1	1	1	1	2	2
0	*	*	*	3	3	2	2	2	3	3	0	0	1	2	1	3	2
0	*	*	*	2	3	2	1	1	3	1	1	0	1	3	3	3	2
0	*	*	*	1	2	3	2	3	4	2	1	0	1	2	3	3	3
0	*	*	*	4	3	3	2	4	1	1	0	0	1	2	3	1	2
0	*	*	*	2	1	2	3	1	3	3	1	0	1	2	1	3	2
0	*	*	*	2	2	1	1	1	2	2	0	0	0	3	3	3	2
0	*	*	*	1	3	1	1	1	1	2	1	1	0	2	2	1	3
0	*	*	*	2	3	1	1	1	3	1	1	1	1	1	1	2	3
0	*	*	*	1	1	3	3	2	3	2	1	1	1	2	2	1	2
0	*	*	*	3	3	3	2	1	2	3	1	0	1	2	2	2	3
0	*	*	*	1	1	3	2	2	3	2	1	1	1	2	2	3	3
0	*	*	*	3	2	3	1	2	2	3	0	1	1	3	2	2	2
0	*	*	*	1	1	2	1	3	2	2	0	0	1	2	3	1	2
0	*	*	*	2	2	2	3	1	1	2	1	1	1	2	1	2	2
0	*	*	*	2	2	3	1	2	1	3	0	1	0	2	2	2	3
0	*	*	*	1	1	3	1	1	2	3	1	0	1	2	2	1	3
0	*	*	*	1	2	1	1	4	3	1	1	1	1	2	1	2	2
0	*	*	*	1	3	3	1	4	1	1	1	0	1	2	1	2	2
0	*	*	*	1	2	3	1	4	4	2	1	0	1	1	3	2	3
0	*	*	*	3	2	3	1	1	2	2	0	0	1	2	2	2	2
0	*	*	*	2	3	1	1	3	4	3	0	0	1	2	1	2	1
0	*	*	*	1	3	2	2	3	3	3	0	1	1	2	2	2	2
0	*	*	*	4	2	3	2	1	1	2	1	1	1	1	2	1	2
0	*	*	*	2	3	3	2	4	1	2	0	0	0	2	2	2	3
0	*	*	*	2	1	3	2	1	2	2	1	1	1	2	2	3	2
0	*	*	*	4	3	3	2	2	2	2	0	0	1	2	3	1	3
0	*	*	*	1	3	1	1	1	4	2	0	1	1	2	2	3	1
0	*	*	*	1	2	2	1	1	1	3	1	1	1	2	1	2	3
0	*	*	*	1	3	2	1	1	2	2	0	1	0	2	3	3	2
0	*	*	*	1	2	2	2	1	2	1	1	1	1	3	1	3	2
0	*	*	*	1	3	3	1	1	1	1	0	0	1	2	1	1	2
0	*	*	*	1	2	3	1	1	3	2	0	1	1	2	2	3	2
0	*	*	*	4	3	2	1	1	2	3	0	1	0	1	2	2	2
0	*	*	*	1	1	2	1	2	4	2	1	0	1	3	3	1	3
0	*	*	*	1	3	2	1	3	1	2	0	0	1	2	1	2	2
0	*	*	*	2	1	2	2	1	2	1	0	1	1	1	2	2	2
0	*	*	*	1	3	2	1	4	1	3	1	1	1	2	2	2	1
0	*	*	*	2	3	2	3	1	1	2	0	0	1	3	3	3	2
0	*	*	*	2	3	2	1	1	1	1	0	1	1	3	2	3	2
0	*	*	*	1	3	3	1	3	1	3	1	1	1	1	2	1	1
0	*	*	*	1	2	2	1	1	1	3	1	1	1	2	1	2	3
0	*	*	*	1	3	3	1	4	1	2	1	0	0	2	1	3	2
0	*	*	*	4	3	1	1	1	2	2	1	1	1	2	2	3	2
0	*	*	*	4	3	2	2	1	3	1	0	1	1	2	2	2	2
0	*	*	*	1	3	3	2	3	1	2	0	1	0	2	3	2	2
0	*	*	*	1	1	3	1	1	1	3	1	0	0	3	2	2	3
0	*	*	*	1	2	3	2	1	1	1	0	1	1	1	2	2	2
0	*	*	*	2	3	3	3	1	3	3	0	0	1	2	2	2	2
0	*	*	*	2	3	3	3	1	1	1	1	1	1	1	2	1	3
0	*	*	*	1	1	3	1	1	2	1	1	0	1	2	2	1	3
0	*	*	*	1	2	1	2	4	1	1	0	1	1	1	3	3	1
0	*	*	*	1	3	2	2	1	1	2	1	0	1	1	2	1	1
0	*	*	*	4	3	3	2	3	2	2	0	0	1	2	1	2	2
0	*	*	*	1	3	3	2	1	1	3	1	1	1	2	2	3	3
0	*	*	*	2	1	1	2	1	1	2	1	0	1	2	2	1	3
0	*	*	*	2	3	2	1	3	2	2	0	1	0	1	3	2	2
0	*	*	*	1	1	3	2	2	1	2	0	0	0	2	3	3	1
0	*	*	*	1	2	3	1	1	2	2	1	0	1	2	3	3	1
0	*	*	*	3	1	3	1	1	2	3	1	0	0	1	3	3	3
0	*	*	*	1	2	3	1	1	2	2	0	0	1	2	3	1	3
0	*	*	*	2	2	3	1	2	1	2	0	1	1	1	3	2	2
0	*	*	*	1	1	3	1	1	1	1	1	1	1	1	2	3	1
0	*	*	*	2	3	3	2	1	4	3	0	1	1	2	2	1	3
0	*	*	*	3	2	3	1	1	1	1	0	1	1	2	2	2	2
0	*	*	*	2	1	3	1	2	1	1	0	0	1	2	3	1	2
0	*	*	*	1	3	3	1	3	1	2	1	1	1	2	2	3	3
0	*	*	*	2	3	1	2	2	4	1	1	1	1	3	2	2	2
0	*	*	*	1	3	3	2	3	1	2	1	0	0	2	3	1	3
0	*	*	*	2	3	2	1	2	2	2	1	0	1	2	1	2	2
0	*	*	*	1	3	3	1	1	1	1	0	1	1	1	3	2	2
0	*	*	*	2	3	3	2	3	2	2	1	1	1	2	1	3	2
0	*	*	*	3	1	3	3	1	1	1	0	1	1	3	2	2	2
0	*	*	*	2	3	1	1	1	2	3	0	1	1	1	3	2	3
0	*	*	*	2	1	3	1	3	1	3	1	1	1	2	2	2	2
0	*	*	*	2	3	2	1	4	4	3	1	0	1	2	2	3	2
0	*	*	*	1	3	3	1	2	1	2	0	0	1	2	3	1	2
0	*	*	*	1	3	2	2	1	2	2	1	1	1	2	3	2	3
0	*	*	*	2	2	3	1	2	3	2	0	1	1	1	3	3	2
0	*	*	*	1	3	1	1	1	2	1	0	1	0	2	1	2	2
0	*	*	*	2	3	3	3	1	1	2	0	1	0	1	2	2	2
0	*	*	*	1	2	3	3	3	1	1	0	1	1	1	3	2	1
0	*	*	*	2	3	3	3	1	2	3	0	1	1	1	2	2	2
0	*	*	*	1	1	3	1	1	1	2	1	1	1	2	1	2	2
0	*	*	*	4	3	1	1	1	1	2	1	0	1	2	3	2	2
0	*	*	*	2	3	3	1	1	2	3	1	1	1	2	1	1	3
0	*	*	*	1	3	3	3	1	1	2	1	1	1	2	3	2	2
0	*	*	*	3	2	3	1	2	1	2	1	1	0	2	1	1	2
0	*	*	*	4	3	3	3	1	2	1	0	1	0	2	3	3	3
0	*	*	*	1	1	1	1	1	3	2	0	0	1	2	3	2	2
0	*	*	*	1	3	2	1	1	4	1	0	1	1	3	1	2	2
0	*	*	*	1	1	3	1	2	2	2	1	0	1	1	1	3	3
0	*	*	*	1	1	3	1	1	1	1	1	1	1	2	1	3	3
0	*	*	*	1	1	2	1	2	2	1	1	1	1	1	3	1	3
0	*	*	*	1	2	3	2	3	1	2	0	0	1	2	2	3	3
0	*	*	*	1	3	2	1	1	1	2	1	1	0	2	3	3	2
0	*	*	*	2	2	3	2	2	2	3	1	0	1	2	3	1	3
0	*	*	*	4	1	1	1	3	1	2	1	0	1	3	3	1	3
0	*	*	*	2	3	2	2	4	1	3	1	1	1	2	2	2	3
0	*	*	*	1	2	3	3	3	2	1	0	1	0	2	2	1	3
0	*	*	*	1	1	3	2	1	2	2	0	1	1	2	2	3	2
0	*	*	*	1	3	1	1	1	2	3	0	1	1	1	3	3	2
0	*	*	*	4	3	2	3	4	2	2	0	1	0	1	2	3	2
0	*	*	*	2	2	3	3	3	3	2	1	1	1	2	3	2	3
0	*	*	*	1	3	3	1	2	1	1	1	1	1	3	3	3	3
0	*	*	*	1	3	1	2	2	1	2	0	0	1	2	3	1	3
0	*	*	*	3	3	3	3	2	2	3	1	1	1	2	2	2	3
0	*	*	*	1	1	1	1	3	3	2	0	1	1	1	1	2	3
0	*	*	*	2	1	3	3	3	1	2	1	0	1	1	1	2	3
0	*	*	*	4	1	3	1	2	2	3	1	1	1	2	2	2	2
0	*	*	*	2	3	1	1	3	1	1	1	1	0	1	3	1	2
0	*	*	*	3	3	2	2	1	2	2	0	1	1	1	2	1	2
0	*	*	*	3	1	3	1	1	1	1	1	1	1	2	3	2	2
0	*	*	*	2	3	2	1	1	2	2	0	1	1	2	2	1	3
0	*	*	*	1	3	1	1	2	4	2	0	1	1	2	2	2	3
0	*	*	*	4	3	1	1	1	1	1	0	0	1	1	2	2	2
0	*	*	*	1	3	3	3	3	1	2	0	1	1	2	2	1	2
0	*	*	*	4	3	3	1	4	1	1	1	1	0	3	3	2	3
0	*	*	*	1	3	3	1	1	2	3	0	1	1	2	1	3	1
0	*	*	*	1	3	1	1	1	2	2	0	1	1	2	3	1	1
0	*	*	*	2	3	3	2	3	1	2	0	1	1	3	3	1	1
0	*	*	*	1	3	2	2	1	1	2	0	1	1	1	2	2	3
0	*	*	*	3	3	3	1	1	1	2	0	0	1	2	2	3	3
0	*	*	*	1	3	3	2	1	3	2	1	1	1	1	3	2	2
0	*	*	*	2	2	3	1	3	3	1	0	0	1	2	1	2	2
0	*	*	*	2	3	1	1	1	1	3	1	1	1	2	3	1	3
0	*	*	*	1	3	2	3	1	1	1	0	1	0	3	2	3	2
0	*	*	*	4	3	3	2	3	1	2	0	1	1	3	2	1	2
0	*	*	*	1	3	3	2	1	2	2	1	1	1	2	3	2	2
0	*	*	*	2	3	3	2	1	1	3	0	1	1	2	2	2	2
0	*	*	*	2	2	2	2	1	2	3	1	1	0	2	2	2	2
0	*	*	*	1	2	2	2	2	4	3	0	1	1	2	1	2	3
0	*	*	*	1	3	1	1	1	1	1	1	0	1	1	1	1	2
0	*	*	*	3	3	2	2	1	1	2	0	1	1	2	1	3	2
0	*	*	*	2	2	1	2	2	1	3	1	1	1	3	2	2	2
0	*	*	*	1	1	3	1	1	2	3	1	1	0	3	2	2	2
0	*	*	*	1	3	2	3	4	3	1	0	1	0	2	3	2	3
0	*	*	*	2	2	3	3	2	1	3	1	1	1	2	2	2	2
0	*	*	*	2	3	3	1	3	4	2	1	1	1	2	1	3	3
0	*	*	*	1	1	3	3	4	2	2	0	0	0	1	1	1	1
0	*	*	*	1	2	3	3	2	1	3	0	1	1	3	1	1	2
0	*	*	*	1	2	3	2	1	1	1	0	1	1	1	3	2	3
0	*	*	*	1	3	1	2	1	4	1	1	1	0	1	3	1	3
0	*	*	*	1	3	3	1	3	1	1	0	0	0	2	1	3	2
0	*	*	*	3	2	3	1	1	2	2	0	1	0	2	1	2	3
0	*	*	*	1	3	1	2	1	3	3	0	1	1	2	2	1	2
0	*	*	*	2	3	3	2	4	1	2	0	0	1	3	1	3	2
0	*	*	*	1	1	1	2	3	2	2	1	1	1	2	2	3	3
0	*	*	*	2	3	3	1	1	1	1	0	1	1	2	3	2	3
0	*	*	*	2	3	1	1	1	1	1	0	1	1	1	2	2	2
0	*	*	*	2	2	3	1	1	1	2	1	1	1	2	1	2	3
0	*	*	*	2	3	3	3	1	3	2	1	0	1	2	3	2	3
0	*	*	*	4	3	3	1	3	1	3	0	1	0	3	3	2	1
0	*	*	*	2	3	3	1	3	3	2	0	0	1	2	3	1	2
0	*	*	*	1	3	1	2	2	3	2	1	1	1	2	3	2	2
0	*	*	*	1	3	2	3	1	1	3	1	1	1	2	1	1	2
0	*	*	*	1	3	3	1	3	2	1	1	1	1	3	3	2	2
0	*	*	*	2	3	3	2	1	3	2	0	1	1	2	2	2	3
0	*	*	*	1	3	3	3	1	4	2	0	1	0	2	1	1	2
0	*	*	*	3	2	3	1	2	1	3	1	1	0	3	1	1	3
0	*	*	*	1	1	1	2	1	2	3	0	1	1	2	2	3	1
0	*	*	*	2	1	2	1	1	3	1	0	0	1	2	1	2	2
0	*	*	*	4	1	3	1	1	4	1	1	0	0	2	2	1	3
0	*	*	*	1	1	3	1	2	1	1	0	1	1	1	1	1	3
0	*	*	*	1	2	3	1	1	3	1	1	1	1	1	2	3	2
0	*	*	*	1	1	2	1	1	1	1	0	1	0	1	2	2	3
0	*	*	*	2	2	3	2	2	4	2	0	0	0	2	2	3	2
0	*	*	*	1	3	3	1	4	2	3	1	1	0	2	3	2	2
0	*	*	*	1	2	3	1	4	1	3	0	1	1	2	3	2	3
0	*	*	*	2	3	3	2	1	4	2	1	1	0	1	3	3	3
0	*	*	*	2	3	2	2	3	4	1	1	1	0	1	2	3	3
0	*	*	*	1	1	3	2	1	4	3	0	0	1	3	3	1	3
0	*	*	*	1	3	1	3	2	2	1	0	1	1	2	3	3	3
0	*	*	*	1	1	3	2	1	4	2	1	1	1	2	1	1	2
0	*	*	*	1	3	1	3	1	1	2	1	0	0	2	1	2	3
0	*	*	*	2	3	2	1	3	1	1	1	0	1	1	3	3	2
0	*	*	*	1	2	3	1	1	2	3	0	0	1	2	3	2	3
0	*	*	*	2	2	3	2	1	1	1	1	1	1	2	1	1	3
0	*	*	*	1	3	3	2	3	1	1	1	1	0	1	2	1	3
0	*	*	*	1	1	3	1	3	2	3	0	1	0	1	2	3	2
0	*	*	*	2	3	2	2	1	1	2	1	0	1	2	3	3	2
0	*	*	*	1	1	3	1	3	2	3	0	0	0	1	2	2	2
0	*	*	*	1	3	3	2	1	4	3	1	1	1	2	2	2	3
0	*	*	*	1	3	1	1	2	2	3	1	0	0	2	2	1	3
0	*	*	*	1	3	2	3	1	2	1	1	1	0	2	1	3	3
0	*	*	*	1	3	2	2	1	4	2	0	1	0	2	1	1	2
0	*	*	*	3	3	2	2	1	3	2	1	1	1	2	2	1	1
0	*	*	*	1	2	3	3	1	3	1	1	0	0	2	3	1	3
0	*	*	*	1	1	3	1	1	3	1	0	0	0	2	2	3	3
0	*	*	*	2	2	3	1	1	3	3	0	1	0	2	2	1	3
0	*	*	*	2	3	1	1	3	3	3	0	1	1	2	1	2	2
0	*	*	*	3	2	2	3	3	1	2	0	0	0	2	3	1	3
0	*	*	*	3	3	1	1	3	2	2	1	1	0	2	3	1	3
0	*	*	*	2	3	2	1	1	1	3	1	0	1	2	3	1	3
0	*	*	*	2	3	2	3	2	1	2	1	0	1	2	2	1	3
0	*	*	*	1	3	3	1	3	4	1	0	1	1	2	2	2	3
0	*	*	*	4	3	1	2	2	1	3	0	1	0	2	3	2	1
0	*	*	*	1	3	3	1	2	1	2	0	0	1	2	3	2	3
0	*	*	*	2	3	1	1	3	1	1	0	0	0	2	3	3	3
0	*	*	*	2	1	3	2	3	1	3	1	1	0	1	3	2	3
0	*	*	*	2	3	2	2	1	1	2	1	1	1	1	2	2	3
0	*	*	*	1	2	3	1	1	1	2	1	0	0	2	1	1	2
0	*	*	*	2	2	1	1	1	1	2	0	1	1	1	1	3	3
0	*	*	*	2	1	3	1	2	3	1	1	1	0	3	3	1	2
0	*	*	*	2	3	1	3	1	4	1	1	1	1	2	3	3	2
0	*	*	*	1	3	2	1	2	1	3	0	1	1	2	2	1	3
0	*	*	*	1	3	3	1	1	1	3	0	1	1	1	1	2	1
0	*	*	*	1	3	2	2	3	4	3	0	1	1	2	3	1	2
0	*	*	*	2	2	2	2	1	1	2	1	0	1	2	1	2	1
0	*	*	*	2	3	3	1	4	1	2	0	0	0	3	3	2	2
0	*	*	*	2	2	1	1	3	3	1	0	0	0	2	1	1	1
0	*	*	*	2	1	3	1	2	1	2	0	1	0	3	2	2	2
0	*	*	*	2	1	3	3	1	3	2	0	0	1	1	2	1	2
0	*	*	*	2	3	3	1	1	2	1	1	1	1	3	2	1	2
0	*	*	*	1	2	3	2	1	1	3	1	0	0	3	3	2	2
0	*	*	*	3	2	3	3	1	1	3	1	1	1	2	3	2	2
0	*	*	*	2	3	2	1	4	2	2	0	1	1	1	3	3	3
0	*	*	*	2	2	3	2	1	1	1	1	1	1	2	3	3	2
0	*	*	*	4	3	2	2	1	1	1	1	1	0	1	2	1	3
0	*	*	*	2	3	3	2	2	2	3	0	1	1	3	3	1	1
0	*	*	*	2	3	3	3	2	1	2	1	0	1	1	1	1	1
0	*	*	*	4	2	3	3	3	1	3	0	1	1	1	3	2	2
0	*	*	*	2	3	3	2	3	2	3	1	1	0	3	2	1	3
0	*	*	*	1	3	2	1	2	1	2	0	1	1	1	3	2	2
0	*	*	*	1	2	2	1	3	1	1	0	1	1	2	3	2	2
0	*	*	*	1	3	2	2	1	2	2	0	0	1	2	2	3	2
0	*	*	*	2	3	3	2	4	1	1	0	1	1	2	2	3	2
0	*	*	*	2	2	2	2	2	1	3	0	0	1	2	2	3	2
0	*	*	*	3	2	3	1	2	3	3	1	1	1	1	2	2	2
0	*	*	*	1	3	3	2	3	4	3	1	1	1	3	2	1	3
0	*	*	*	1	3	1	3	2	2	2	1	1	0	2	1	1	2
0	*	*	*	3	3	3	1	3	1	3	1	1	1	2	2	3	2
0	*	*	*	1	3	3	1	1	1	2	1	0	1	2	2	2	3
0	*	*	*	1	2	2	1	3	1	3	0	1	0	2	3	3	2
0	*	*	*	2	1	2	2	1	2	1	0	1	1	1	2	1	3
0	*	*	*	4	3	3	1	1	2	2	1	1	1	2	3	3	1
0	*	*	*	1	2	1	2	1	1	2	0	1	1	2	1	2	3
0	*	*	*	1	1	3	3	2	1	2	1	1	1	2	3	3	2
0	*	*	*	2	3	3	1	3	2	1	0	1	0	2	1	2	2
0	*	*	*	2	3	1	1	1	1	3	1	1	1	1	1	3	2
0	*	*	*	3	2	3	1	2	1	2	0	0	1	2	1	1	1
0	*	*	*	2	3	1	3	1	4	1	0	1	1	1	2	1	3
0	*	*	*	3	3	2	1	3	3	2	0	0	1	2	1	2	1
0	*	*	*	4	3	1	2	1	3	2	1	1	1	2	1	1	3
0	*	*	*	1	3	2	1	1	1	2	1	1	0	2	2	3	2
0	*	*	*	1	3	3	1	2	2	2	0	0	1	2	2	1	3
0	*	*	*	2	2	2	1	2	2	2	1	1	0	1	2	3	3
0	*	*	*	1	3	1	1	3	1	2	0	1	1	1	1	2	2
0	*	*	*	1	3	1	1	2	1	1	0	0	0	2	2	1	2
0	*	*	*	1	2	3	1	3	1	1	1	0	1	2	3	3	2
0	*	*	*	1	3	2	1	1	1	1	0	0	1	2	2	1	2
0	*	*	*	1	3	3	1	1	1	3	0	0	1	1	2	3	2
0	*	*	*	2	1	3	3	1	4	2	0	1	1	2	2	2	3
0	*	*	*	1	3	1	2	3	1	3	1	1	0	1	2	2	2
0	*	*	*	1	3	1	2	3	2	2	0	1	0	1	2	1	2
0	*	*	*	3	2	2	2	2	4	2	1	0	1	1	2	1	1
0	*	*	*	2	3	3	2	2	4	2	0	1	0	2	2	3	1
0	*	*	*	1	2	3	1	3	1	1	0	0	1	2	2	2	1
0	*	*	*	2	1	1	1	2	3	3	1	1	0	2	2	1	2
0	*	*	*	1	1	2	3	1	4	3	1	0	1	2	3	2	1
0	*	*	*	1	3	1	2	1	3	2	0	1	1	2	2	1	3
0	*	*	*	2	1	2	3	2	4	1	0	0	1	1	3	2	3
0	*	*	*	1	3	3	1	1	1	2	0	1	0	2	1	3	3
0	*	*	*	1	3	3	1	1	3	3	1	1	1	2	2	2	3
0	*	*	*	2	3	3	1	1	1	2	1	1	0	2	3	1	2
0	*	*	*	2	2	2	2	2	4	3	1	0	1	2	2	1	2
0	*	*	*	4	3	2	2	2	3	1	1	0	1	2	2	2	2
0	*	*	*	3	3	2	2	3	3	2	0	1	0	3	2	3	2
0	*	*	*	1	3	1	3	1	1	2	1	1	0	2	2	2	2
0	*	*	*	1	3	2	2	1	3	2	1	0	1	2	2	2	2
0	*	*	*	1	1	1	1	2	4	2	1	1	1	3	3	1	3
0	*	*	*	2	3	1	1	4	1	3	0	0	0	2	3	2	2
0	*	*	*	3	3	3	2	1	4	1	0	1	0	2	1	2	2
0	*	*	*	2	3	3	2	4	3	3	1	0	1	2	3	2	2
0	*	*	*	1	3	1	1	1	1	3	1	1	0	2	3	2	3
0	*	*	*	1	3	3	1	1	1	3	1	0	1	2	3	2	3
0	*	*	*	1	3	3	3	1	1	3	0	0	1	2	3	2	2
0	*	*	*	3	3	2	2	1	1	2	0	0	0	2	3	2	1
0	*	*	*	1	3	1	2	2	3	2	1	0	1	2	1	3	2
0	*	*	*	2	2	3	2	3	3	1	0	0	0	2	2	2	2
0	*	*	*	2	2	3	1	1	2	3	1	0	0	3	2	2	3
0	*	*	*	2	2	3	3	1	1	1	0	1	1	3	1	2	3
0	*	*	*	4	2	1	1	2	3	2	0	1	1	2	3	1	2
0	*	*	*	1	1	2	3	4	1	3	0	1	0	2	2	3	3
0	*	*	*	1	3	2	2	1	1	1	0	1	1	3	3	1	2
0	*	*	*	2	3	2	1	3	1	2	0	1	1	2	2	3	3
0	*	*	*	4	1	1	1	2	2	3	1	0	1	3	2	1	2
0	*	*	*	1	1	2	2	1	1	1	1	1	1	3	3	3	3
0	*	*	*	1	1	3	1	3	1	2	1	1	1	3	2	3	2
0	*	*	*	1	3	2	2	2	1	3	0	0	1	2	1	1	2
0	*	*	*	1	2	3	1	1	1	3	0	1	1	1	1	3	1
0	*	*	*	1	2	3	1	4	3	3	1	1	1	2	3	1	3
0	*	*	*	3	3	3	1	2	1	2	0	0	1	2	2	2	2
0	*	*	*	1	3	3	3	1	2	1	1	0	0	1	1	3	3
0	*	*	*	4	1	2	2	1	2	1	1	1	1	2	1	2	2
0	*	*	*	4	3	3	3	1	1	2	0	1	0	2	1	3	3
0	*	*	*	1	3	3	2	2	3	1	0	1	1	2	3	2	2
0	*	*	*	1	3	1	2	3	4	1	0	1	1	3	2	2	1
0	*	*	*	1	3	3	2	1	3	2	1	1	1	2	1	3	2
0	*	*	*	1	2	3	2	1	2	3	0	1	1	1	2	1	2
0	*	*	*	3	3	3	3	1	1	1	1	0	1	1	2	2	2
0	*	*	*	3	3	2	1	1	4	3	0	0	1	2	3	3	2
0	*	*	*	2	1	3	3	3	2	2	0	1	0	2	3	2	1
0	*	*	*	4	1	2	2	3	1	2	1	1	1	2	1	2	2
0	*	*	*	1	3	2	2	2	2	2	0	0	0	2	2	2	2
0	*	*	*	1	2	2	2	4	1	2	0	1	1	2	3	1	3
0	*	*	*	1	3	1	1	2	4	1	0	1	0	2	1	2	2
0	*	*	*	1	2	3	1	3	4	2	0	1	0	2	3	1	3
0	*	*	*	2	2	3	3	1	1	3	0	1	0	2	3	3	2
0	*	*	*	4	3	1	2	2	3	2	0	0	0	2	2	1	2
0	*	*	*	2	3	3	1	4	1	3	1	1	1	3	3	3	2
0	*	*	*	2	3	2	2	2	1	3	0	0	1	1	2	2	3
0	*	*	*	1	3	1	3	1	2	2	0	1	1	2	2	1	3
0	*	*	*	2	1	2	1	1	2	3	1	0	0	2	2	2	2
0	*	*	*	2	2	1	3	3	2	2	0	0	1	1	1	1	2
0	*	*	*	1	2	3	2	3	1	1	1	0	0	2	3	1	2
0	*	*	*	1	3	3	1	1	3	3	0	1	0	2	2	3	2
0	*	*	*	1	2	2	2	2	1	2	0	1	1	2	2	3	3
0	*	*	*	2	2	1	2	2	4	2	0	1	0	3	3	2	2
0	*	*	*	1	3	3	1	1	4	1	0	1	0	2	1	1	3
0	*	*	*	2	3	2	3	3	3	3	0	0	1	1	2	3	1
0	*	*	*	1	2	2	2	4	1	3	0	1	1	2	2	1	3
0	*	*	*	1	3	2	1	1	1	3	0	1	1	2	2	2	2
0	*	*	*	1	3	3	3	1	3	3	0	1	1	2	1	1	2
0	*	*	*	1	3	3	1	1	3	1	0	1	1	2	1	2	2
0	*	*	*	2	2	3	1	3	1	3	0	1	0	2	3	3	2
0	*	*	*	1	2	1	1	2	1	3	0	1	1	2	1	2	1
0	*	*	*	1	3	3	2	4	3	3	0	0	1	3	2	2	2
0	*	*	*	1	2	2	1	4	1	3	0	0	1	2	2	2	3
0	*	*	*	2	3	2	1	3	2	1	1	0	1	2	3	1	3
0	*	*	*	4	3	1	3	4	1	2	0	1	1	3	2	1	1
0	*	*	*	3	3	3	1	1	2	3	1	1	1	2	1	2	1
0	*	*	*	2	1	1	1	1	1	1	0	0	1	2	2	3	3
0	*	*	*	1	2	3	3	3	1	2	1	0	0	2	3	2	3
0	*	*	*	1	3	1	2	1	1	3	0	1	0	1	2	2	2
0	*	*	*	3	3	1	2	1	2	1	0	1	1	2	2	2	3
0	*	*	*	1	3	3	2	3	1	2	1	0	1	2	3	2	2
0	*	*	*	1	3	3	2	1	1	2	0	1	1	2	1	1	2
0	*	*	*	2	2	2	3	2	1	2	0	0	1	2	3	1	3
0	*	*	*	2	1	3	3	2	2	1	0	0	1	3	3	2	2
0	*	*	*	2	1	2	2	2	2	2	1	1	1	2	1	2	3
0	*	*	*	3	2	2	3	2	1	1	1	1	0	2	3	2	2
0	*	*	*	2	1	2	2	2	4	2	1	1	0	2	2	3	3
0	*	*	*	3	2	3	1	1	1	3	1	1	1	1	3	2	3
0	*	*	*	1	2	2	1	2	3	2	1	1	0	2	1	3	2
0	*	*	*	1	1	1	2	3	1	3	1	0	1	2	2	3	2
0	*	*	*	1	3	3	2	1	1	2	0	1	1	1	3	3	3
0	*	*	*	1	3	3	1	2	1	1	1	1	0	2	3	3	1
0	*	*	*	3	3	3	2	1	1	3	1	1	1	2	1	2	2
0	*	*	*	1	3	3	1	2	1	3	0	1	0	1	3	2	2
0	*	*	*	1	3	3	1	4	1	2	0	1	1	2	2	1	3
0	*	*	*	4	3	2	1	1	4	3	0	1	0	2	3	1	1
0	*	*	*	2	2	3	2	2	1	2	1	0	1	1	2	2	1
0	*	*	*	2	2	2	1	1	3	2	0	1	1	2	1	3	3
0	*	*	*	2	1	3	1	1	1	2	0	0	1	1	3	2	3
0	*	*	*	1	3	2	3	3	1	2	0	1	1	2	1	3	3
0	*	*	*	2	3	3	2	1	1	1	0	1	1	2	2	1	1
0	*	*	*	1	3	3	3	1	1	1	0	1	1	1	1	3	2
0	*	*	*	2	3	3	1	1	1	1	1	0	1	2	3	3	3
0	*	*	*	2	3	3	2	1	1	2	1	1	1	2	2	1	2
0	*	*	*	1	2	2	2	2	1	2	0	0	0	1	2	2	3
0	*	*	*	2	2	2	1	2	2	3	1	1	0	1	2	2	3
0	*	*	*	1	1	3	1	1	2	2	1	1	1	1	2	1	2
0	*	*	*	2	3	2	2	3	1	1	0	1	1	2	3	2	3
0	*	*	*	1	3	3	1	1	1	1	0	0	1	2	1	1	2
0	*	*	*	1	3	3	3	2	4	3	0	1	1	2	2	3	3
0	*	*	*	2	3	3	2	1	1	1	1	1	0	2	2	3	3
0	*	*	*	1	3	3	3	1	1	3	1	1	0	1	2	2	2
0	*	*	*	4	3	1	2	2	3	2	0	1	1	3	1	3	2
0	*	*	*	1	2	2	3	1	2	1	1	1	0	2	3	1	2
0	*	*	*	2	3	2	1	1	1	2	0	0	0	1	3	2	2
0	*	*	*	3	3	3	2	1	1	3	0	1	0	1	2	3	3
0	*	*	*	1	3	3	2	2	2	1	1	0	0	2	2	2	2
0	*	*	*	2	3	3	1	1	4	2	1	1	1	3	2	3	3
0	*	*	*	1	3	3	2	3	3	1	0	1	1	2	3	3	2
0	*	*	*	1	3	2	1	1	3	2	1	1	1	2	3	3	3
0	*	*	*	2	1	3	1	1	1	3	1	1	1	2	2	2	3
0	*	*	*	4	3	3	1	4	1	2	0	1	1	2	1	2	3
0	*	*	*	1	3	3	2	1	1	3	1	1	1	1	2	2	2
0	*	*	*	2	3	2	1	1	2	1	0	1	1	2	3	2	2
0	*	*	*	1	3	3	1	1	2	1	0	1	1	3	1	2	3
0	*	*	*	1	3	3	1	4	1	2	1	1	1	2	1	2	3
0	*	*	*	2	3	1	2	3	1	2	0	1	1	2	2	1	3
0	*	*	*	3	3	2	1	1	2	1	1	1	1	1	1	1	2
0	*	*	*	1	2	3	1	2	3	3	0	1	1	2	2	3	2
0	*	*	*	1	2	3	2	2	1	3	0	1	0	2	1	1	3
0	*	*	*	1	3	1	1	2	2	2	1	0	0	2	1	1	2
0	*	*	*	3	1	1	2	1	4	2	1	0	1	1	2	3	3
0	*	*	*	1	3	3	3	3	3	2	0	1	1	1	2	3	2
0	*	*	*	2	2	1	1	1	1	1	0	1	1	3	1	2	3
0	*	*	*	1	2	3	1	2	4	3	0	1	1	2	1	2	3
0	*	*	*	4	3	3	1	4	1	3	0	0	0	2	3	3	2
0	*	*	*	3	1	2	1	4	1	3	1	0	0	2	2	1	2
0	*	*	*	1	2	3	2	1	1	3	0	0	1	1	2	2	3
0	*	*	*	4	2	1	1	1	2	2	0	0	0	2	3	1	3
0	*	*	*	2	3	2	1	1	2	1	1	0	1	2	2	2	2
0	*	*	*	1	3	2	1	1	3	1	1	1	1	2	3	1	3
0	*	*	*	4	2	3	3	2	3	2	1	1	0	2	1	1	3
0	*	*	*	1	2	2	2	2	1	2	1	1	0	2	1	3	1
0	*	*	*	2	3	2	1	3	1	3	1	0	0	3	2	2	2
0	*	*	*	2	3	3	1	1	3	3	0	1	1	3	3	3	3
0	*	*	*	3	3	2	1	2	1	3	1	1	0	2	2	3	1
0	*	*	*	4	3	2	1	1	1	1	0	1	1	3	1	2	2
0	*	*	*	1	3	2	3	3	1	3	1	0	1	1	1	3	1
0	*	*	*	1	2	3	1	1	1	2	0	1	1	2	2	3	2
0	*	*	*	3	2	2	2	1	3	1	1	1	1	1	1	1	2
0	*	*	*	4	2	1	1	2	1	1	1	0	0	2	2	3	3
0	*	*	*	4	3	2	3	2	1	2	1	1	1	1	2	1	2
0	*	*	*	2	2	3	2	2	4	2	0	1	0	2	2	1	2
0	*	*	*	2	2	3	1	1	2	2	1	1	1	2	2	3	2
0	*	*	*	4	3	2	1	4	1	1	0	1	0	1	2	2	3
0	*	*	*	4	3	2	3	4	4	2	0	1	1	2	3	2	2
0	*	*	*	2	3	3	2	1	2	2	0	0	1	2	1	1	3
0	*	*	*	2	3	3	1	3	1	3	0	0	1	1	2	3	1
0	*	*	*	3	3	3	1	1	1	2	0	1	1	1	2	1	2
0	*	*	*	2	2	3	1	1	4	3	1	0	0	2	2	2	3
0	*	*	*	1	2	2	1	3	1	2	1	0	0	1	2	2	1
0	*	*	*	4	3	3	2	1	1	3	1	1	0	1	2	1	2
0	*	*	*	3	2	3	2	2	3	3	0	1	1	2	2	3	3
0	*	*	*	1	3	3	1	3	1	3	1	0	0	2	2	2	2
0	*	*	*	1	1	3	2	2	2	3	1	0	1	2	1	2	2
0	*	*	*	1	1	1	1	2	1	2	0	0	0	2	1	1	3
0	*	*	*	1	2	2	1	2	1	2	0	0	1	1	1	3	1
0	*	*	*	4	1	2	2	2	2	1	0	0	1	1	1	1	2
0	*	*	*	1	2	2	2	1	1	3	1	1	0	2	1	3	3
0	*	*	*	1	3	1	1	2	2	1	1	1	0	3	3	2	2
0	*	*	*	3	2	3	2	1	1	3	0	1	1	2	3	2	2
0	*	*	*	1	3	2	2	1	1	2	1	1	1	3	2	2	3
0	*	*	*	2	2	3	1	1	1	3	1	1	0	2	1	3	2
0	*	*	*	3	3	3	1	3	2	1	1	1	1	2	1	2	3
0	*	*	*	2	3	1	2	1	1	1	1	0	1	1	2	3	2
0	*	*	*	1	3	2	3	3	2	1	1	0	1	1	3	1	3
0	*	*	*	2	2	3	1	2	2	2	0	1	1	2	3	3	3
0	*	*	*	1	3	3	1	1	1	2	0	1	1	2	3	1	2
0	*	*	*	1	2	2	3	1	1	3	1	0	1	2	3	2	3
0	*	*	*	4	3	2	1	4	2	2	1	0	1	2	1	1	2
0	*	*	*	3	3	3	3	4	1	3	0	1	1	1	1	2	2
0	*	*	*	1	3	3	2	1	3	2	0	1	0	1	3	1	2
0	*	*	*	1	3	2	1	3	1	3	1	1	1	2	2	3	3
0	*	*	*	1	1	3	1	2	2	3	0	0	1	2	2	2	1
0	*	*	*	1	3	1	1	2	1	3	0	1	0	2	2	2	1
0	*	*	*	1	3	3	2	1	1	1	0	0	1	3	3	3	3
0	*	*	*	1	3	3	2	3	2	1	0	1	0	2	3	2	1
0	*	*	*	1	3	2	2	2	3	2	1	0	1	2	3	1	2
0	*	*	*	4	3	2	3	1	3	2	0	1	1	1	1	3	1
0	*	*	*	2	1	2	1	3	1	1	1	1	1	2	1	3	2
0	*	*	*	2	3	3	1	2	1	1	1	1	1	1	3	1	2
0	*	*	*	2	3	1	2	1	1	1	1	1	1	2	1	3	3
0	*	*	*	1	1	2	2	2	1	1	1	0	1	2	3	3	2
0	*	*	*	1	3	3	1	1	1	3	1	1	0	1	2	1	2
0	*	*	*	1	3	2	1	1	1	3	0	1	1	2	3	2	2
0	*	*	*	1	2	3	2	2	2	2	1	1	1	1	1	2	3
0	*	*	*	3	2	1	1	1	3	2	0	1	1	2	2	2	2
0	*	*	*	1	2	1	3	2	1	3	1	1	1	2	2	1	2
0	*	*	*	2	2	1	3	1	2	1	1	1	1	3	1	3	3
0	*	*	*	1	1	2	1	1	3	1	0	0	1	2	1	3	2
0	*	*	*	3	2	3	3	3	1	2	1	1	1	1	2	1	2
0	*	*	*	2	3	1	2	2	2	1	1	1	1	2	3	1	1
0	*	*	*	1	2	3	1	3	1	1	0	1	1	2	1	3	3
0	*	*	*	3	3	3	1	3	2	1	1	0	1	3	3	2	2
0	*	*	*	1	3	3	1	1	1	2	0	1	1	1	2	2	2
0	*	*	*	3	1	2	2	2	1	1	0	0	1	1	3	2	3
0	*	*	*	3	3	3	2	3	3	1	0	1	0	1	2	1	2
0	*	*	*	2	2	3	2	1	2	2	1	1	1	2	3	2	2
0	*	*	*	3	2	3	1	3	1	2	0	1	1	2	2	2	2
0	*	*	*	3	3	2	1	2	3	2	1	1	1	1	3	2	2
0	*	*	*	1	3	1	3	4	2	3	0	0	1	3	2	3	3
0	*	*	*	1	3	1	1	1	3	2	1	0	1	2	3	2	2
0	*	*	*	2	3	3	1	2	1	2	0	1	1	2	2	1	1
0	*	*	*	2	2	3	3	2	1	1	0	1	1	3	2	3	2
0	*	*	*	1	3	2	3	3	1	1	1	1	0	2	3	1	3
0	*	*	*	2	2	3	2	3	1	1	1	1	1	2	3	1	1
0	*	*	*	1	2	1	2	1	2	2	0	1	0	1	3	1	2
0	*	*	*	1	3	2	1	1	1	3	0	0	0	2	2	1	3
0	*	*	*	4	3	2	2	1	1	2	1	1	1	2	3	2	2
0	*	*	*	3	2	3	1	1	1	3	0	1	0	2	3	2	3
0	*	*	*	2	2	3	1	4	1	1	1	1	1	2	1	3	3
0	*	*	*	2	3	3	1	1	2	2	0	0	1	3	1	2	2
0	*	*	*	1	3	3	3	3	1	1	0	0	0	3	2	3	3
0	*	*	*	1	1	1	2	2	2	2	0	1	1	2	3	1	2
0	*	*	*	2	3	3	1	2	1	2	1	1	0	1	2	3	2
0	*	*	*	4	2	3	3	1	1	2	0	1	0	2	3	3	2
0	*	*	*	1	1	2	3	2	1	2	1	1	0	2	3	2	1
0	*	*	*	4	2	3	3	1	2	2	0	0	1	2	2	1	3
0	*	*	*	3	1	2	2	3	2	2	0	1	1	2	3	3	3
0	*	*	*	4	3	2	1	1	2	3	0	0	1	2	2	1	2
0	*	*	*	1	3	3	1	1	3	1	0	1	0	1	3	1	1
0	*	*	*	1	3	1	3	2	1	2	0	1	1	2	1	2	2
0	*	*	*	2	2	1	2	3	1	2	1	1	1	2	1	2	1
0	*	*	*	1	3	2	2	2	3	1	1	1	1	2	2	3	1
0	*	*	*	1	3	3	1	1	1	2	0	1	1	2	3	1	2
0	*	*	*	1	1	3	2	2	1	1	0	1	1	2	2	2	3
0	*	*	*	2	3	2	2	3	1	2	1	1	0	1	1	3	2
0	*	*	*	3	2	3	1	3	2	2	1	0	0	1	2	2	3
0	*	*	*	2	3	3	3	2	2	2	1	1	1	2	1	2	3
0	*	*	*	1	2	3	2	3	1	2	0	0	1	1	1	3	3
0	*	*	*	2	2	1	1	1	2	2	1	0	1	2	1	3	2
0	*	*	*	4	1	3	1	1	3	1	0	1	0	2	3	3	3
0	*	*	*	4	3	3	3	4	3	2	1	1	0	2	3	3	3
0	*	*	*	4	2	3	1	1	1	2	0	0	1	2	2	1	2
0	*	*	*	1	3	3	2	1	2	2	1	1	1	2	1	2	3
0	*	*	*	2	3	3	2	3	1	1	1	0	1	3	2	3	2
0	*	*	*	2	3	1	2	1	2	1	1	1	1	2	3	3	3
0	*	*	*	1	2	1	2	1	2	1	1	1	1	2	3	2	1
0	*	*	*	1	3	1	2	1	4	3	0	0	1	1	1	2	2
0	*	*	*	3	2	2	1	1	1	2	1	1	0	2	2	1	2
0	*	*	*	1	2	3	1	3	1	1	0	1	0	2	3	2	3
0	*	*	*	1	3	2	1	2	1	1	0	0	1	3	1	1	1
0	*	*	*	1	3	2	1	3	2	3	0	1	0	2	2	1	2
0	*	*	*	1	1	3	1	3	2	1	0	1	1	3	1	3	2
0	*	*	*	1	2	2	1	2	3	3	0	1	1	2	2	1	3
0	*	*	*	4	2	3	2	2	3	1	1	1	1	2	1	3	3
0	*	*	*	1	3	1	1	1	1	1	0	0	0	3	2	1	3
0	*	*	*	2	3	1	1	2	2	1	1	1	0	2	2	1	2
0	*	*	*	2	1	2	2	1	1	1	0	1	1	2	1	1	2
0	*	*	*	1	2	2	2	4	1	3	0	1	1	2	2	1	3
0	*	*	*	1	1	2	1	1	1	2	0	0	1	2	2	3	2
0	*	*	*	3	3	2	2	1	2	1	1	1	0	2	1	2	2
0	*	*	*	1	2	2	2	1	3	3	1	1	0	1	2	3	2
0	*	*	*	2	1	3	2	2	2	2	0	0	1	2	3	3	2
0	*	*	*	2	3	3	2	1	1	3	1	0	0	1	2	1	2
0	*	*	*	2	2	3	2	2	1	2	0	1	1	2	3	1	2
0	*	*	*	2	2	3	3	1	1	1	1	1	1	2	2	2	3
0	*	*	*	2	3	3	2	3	2	1	0	1	1	2	3	3	2
0	*	*	*	2	3	3	1	2	2	2	1	1	1	1	1	1	2
0	*	*	*	2	3	2	2	1	2	1	0	1	0	2	1	2	2
0	*	*	*	1	3	3	3	2	1	3	1	1	1	1	2	2	2
0	*	*	*	1	1	3	1	2	2	3	1	1	0	3	2	2	3
0	*	*	*	3	1	3	2	4	1	3	0	1	1	2	2	2	2
0	*	*	*	2	3	3	1	1	3	2	1	1	1	2	2	1	2
0	*	*	*	2	2	3	3	1	2	2	0	0	1	1	1	2	2
0	*	*	*	2	2	3	3	1	1	1	0	0	0	2	3	3	1
0	*	*	*	1	3	2	2	2	1	3	0	1	1	2	3	2	2
0	*	*	*	1	2	3	1	3	1	2	0	1	1	2	3	1	2
0	*	*	*	2	3	3	1	2	2	3	0	1	0	1	3	2	3
0	*	*	*	2	2	3	2	1	3	1	0	0	1	1	1	1	3
0	*	*	*	1	3	3	3	2	1	3	0	1	1	2	2	1	3
0	*	*	*	2	3	2	1	1	1	3	0	0	1	1	2	1	2
0	*	*	*	1	3	2	1	2	2	2	0	1	0	1	2	1	3
0	*	*	*	2	1	3	3	3	1	3	0	0	1	1	3	2	2
0	*	*	*	2	3	3	1	1	1	3	0	1	1	2	1	2	3
0	*	*	*	1	2	3	1	1	3	1	1	0	1	1	3	2	3
0	*	*	*	1	3	1	3	1	1	2	0	0	0	2	3	3	2
0	*	*	*	2	2	3	2	2	2	2	0	1	1	2	3	2	1
0	*	*	*	4	3	1	1	3	2	3	0	0	0	2	3	3	3
0	*	*	*	1	3	2	3	3	1	2	1	0	1	2	2	3	3
0	*	*	*	2	3	3	3	1	4	1	1	0	1	2	2	3	2
0	*	*	*	2	1	2	1	4	2	1	1	1	0	3	1	1	3
0	*	*	*	1	2	3	1	1	1	1	1	1	1	1	2	3	2
0	*	*	*	4	3	3	1	2	1	2	0	0	1	1	2	2	3
0	*	*	*	1	2	3	1	2	1	2	1	1	1	2	2	2	2
0	*	*	*	1	3	3	1	1	1	2	1	1	1	1	1	2	2
0	*	*	*	3	1	2	1	2	1	3	1	1	1	1	3	2	2
0	*	*	*	2	3	2	3	1	2	2	0	0	0	2	1	1	1
0	*	*	*	4	3	3	1	1	1	2	0	0	1	2	3	1	3
0	*	*	*	1	2	1	1	1	1	1	0	1	1	2	1	1	2
0	*	*	*	1	3	1	2	1	2	2	1	1	1	3	1	3	1
0	*	*	*	2	1	3	3	2	3	2	0	1	0	1	3	1	3
0	*	*	*	1	1	2	1	2	3	3	1	1	1	3	3	2	2
0	*	*	*	2	2	3	1	2	2	3	0	0	0	2	2	1	3
0	*	*	*	2	1	3	2	1	1	3	0	1	1	1	2	1	2
0	*	*	*	1	3	1	1	1	1	3	0	1	1	2	1	3	1
0	*	*	*	3	3	2	1	4	2	1	1	1	1	2	2	2	2
0	*	*	*	2	3	3	1	1	2	3	1	0	0	1	3	1	2
0	*	*	*	1	3	2	2	2	2	2	1	1	0	2	2	3	2
0	*	*	*	1	3	1	1	1	2	3	0	1	1	2	2	1	2
0	*	*	*	4	3	2	1	3	2	1	0	1	1	2	1	1	2
0	*	*	*	1	2	2	1	2	2	1	1	1	1	2	2	2	3
0	*	*	*	1	3	3	1	3	2	2	0	0	1	2	3	1	3
0	*	*	*	2	1	2	1	1	1	3	0	1	1	1	2	2	2
0	*	*	*	2	1	3	1	2	3	3	1	1	0	2	2	2	2
0	*	*	*	3	1	2	1	1	1	2	0	1	1	2	2	3	2
0	*	*	*	2	3	2	2	1	4	3	0	0	1	2	2	2	1
0	*	*	*	1	3	3	1	4	3	1	1	1	1	1	1	1	2
0	*	*	*	1	3	1	1	2	2	1	1	0	0	2	2	1	3
0	*	*	*	2	3	1	1	1	1	1	1	0	1	1	3	3	1
0	*	*	*	2	3	1	2	1	2	2	0	1	1	2	1	1	1
0	*	*	*	1	2	2	1	3	2	3	1	1	1	1	1	2	2
0	*	*	*	1	3	2	3	1	3	1	1	1	1	2	1	1	2
0	*	*	*	2	1	1	2	1	2	2	0	1	1	2	3	1	3
0	*	*	*	1	3	2	1	2	1	3	0	1	1	2	3	2	2
0	*	*	*	1	1	3	3	3	2	2	1	0	0	2	1	1	2
0	*	*	*	3	3	3	2	1	1	1	0	1	0	2	3	2	3
0	*	*	*	1	3	3	2	3	1	1	1	0	1	3	1	1	2
0	*	*	*	1	2	2	1	3	2	2	1	1	1	1	1	3	2
0	*	*	*	2	2	3	1	1	3	2	0	0	0	1	2	2	1
0	*	*	*	4	2	3	2	1	1	1	1	0	1	2	1	1	1
0	*	*	*	1	1	1	2	1	1	1	0	1	1	1	2	2	3
0	*	*	*	1	1	3	1	3	3	2	1	0	1	3	3	2	2
0	*	*	*	2	3	1	2	1	1	2	0	1	1	2	1	2	3
0	*	*	*	2	2	3	2	1	2	2	1	0	1	1	2	1	3
0	*	*	*	1	3	1	1	1	2	2	1	0	1	2	2	2	1
0	*	*	*	4	3	3	2	1	1	3	0	1	1	2	2	2	3
0	*	*	*	3	3	1	1	1	3	3	0	1	0	2	1	3	3
0	*	*	*	1	3	3	3	2	1	2	0	0	1	2	2	3	2
0	*	*	*	1	1	2	1	1	1	1	1	1	1	2	1	2	3
0	*	*	*	2	3	1	1	3	1	2	0	1	0	1	2	3	2
0	*	*	*	4	3	3	1	2	3	3	1	1	1	1	2	1	2
0	*	*	*	2	2	3	1	3	3	1	0	1	0	2	2	3	1
0	*	*	*	2	1	3	1	1	1	1	1	1	0	2	2	3	2
0	*	*	*	1	3	1	3	1	1	2	1	1	0	1	3	3	2
0	*	*	*	3	1	3	1	1	1	3	1	1	0	2	3	2	3
0	*	*	*	2	3	1	1	1	2	3	1	0	0	2	2	1	2
0	*	*	*	2	3	2	2	1	1	3	0	0	1	2	3	1	2
0	*	*	*	1	3	1	3	1	4	1	0	0	1	1	2	1	3
0	*	*	*	2	3	3	2	3	4	2	0	1	0	2	2	2	1
0	*	*	*	1	1	1	2	3	2	1	0	0	0	1	3	2	1
0	*	*	*	1	3	2	2	2	1	3	0	0	1	1	1	3	3
0	*	*	*	2	1	3	2	3	2	2	0	0	1	2	2	2	3
0	*	*	*	1	1	2	3	1	1	2	0	0	1	1	3	2	2
0	*	*	*	2	3	3	2	2	1	2	0	1	1	2	2	3	2
0	*	*	*	2	3	3	1	2	2	3	1	0	1	2	2	1	2
0	*	*	*	1	1	1	1	1	2	2	0	1	1	3	3	3	2
0	*	*	*	1	2	2	3	2	1	2	1	1	0	1	3	1	3
0	*	*	*	1	1	1	2	2	1	1	1	0	1	2	1	2	2
0	*	*	*	2	2	1	2	4	1	3	1	0	0	2	3	2	2
0	*	*	*	4	3	3	2	3	2	2	1	1	0	1	2	1	2
0	*	*	*	3	1	2	1	4	1	1	1	0	1	1	2	2	3
0	*	*	*	3	3	2	1	4	2	3	1	0	1	2	2	2	3
0	*	*	*	1	1	3	1	3	3	2	1	1	1	2	3	1	2
0	*	*	*	2	2	2	1	1	1	3	0	1	1	2	3	1	2
0	*	*	*	2	3	1	1	1	3	2	1	1	1	2	3	2	1
0	*	*	*	3	3	2	1	1	3	3	0	1	0	2	2	1	2
0	*	*	*	2	2	3	1	1	1	2	0	1	0	2	1	1	1
0	*	*	*	1	3	3	3	1	4	3	1	1	1	2	3	2	3
0	*	*	*	2	3	3	1	3	1	1	1	1	1	2	2	3	3
0	*	*	*	1	3	2	2	1	3	1	0	1	0	2	1	1	2
0	*	*	*	1	2	3	2	3	2	3	0	1	0	1	3	1	2
0	*	*	*	1	1	1	3	3	1	1	0	1	1	3	1	1	3
0	*	*	*	2	1	3	2	1	3	2	0	0	0	1	1	1	3
0	*	*	*	2	1	1	1	3	3	2	0	0	0	1	2	2	3
0	*	*	*	3	3	1	2	1	2	2	0	1	1	2	1	3	3
0	*	*	*	1	1	3	2	1	4	3	0	1	1	3	1	3	3
0	*	*	*	3	2	2	2	3	4	3	1	0	0	2	3	2	1
0	*	*	*	2	2	1	1	1	1	3	0	1	1	3	1	2	2
0	*	*	*	1	2	3	2	1	2	2	0	1	1	1	2	3	3
0	*	*	*	2	3	3	1	1	1	1	0	1	0	3	3	3	2
0	*	*	*	1	2	3	2	1	3	2	1	1	0	2	2	2	2
0	*	*	*	1	3	3	3	1	4	3	1	0	0	2	2	2	3
0	*	*	*	1	2	3	1	2	1	2	0	0	1	2	2	3	2
0	*	*	*	4	1	3	1	3	3	1	0	0	1	3	1	2	2
0	*	*	*	1	2	2	2	1	1	3	0	1	0	2	1	3	3
0	*	*	*	2	1	3	1	2	2	1	1	1	1	2	1	1	3
0	*	*	*	2	3	3	3	3	2	1	0	0	1	2	1	3	2
0	*	*	*	3	3	1	1	3	2	3	0	0	1	2	2	2	2
0	*	*	*	1	3	2	2	1	2	2	1	0	0	2	3	1	2
0	*	*	*	2	3	2	2	1	2	2	1	0	1	3	3	2	3
0	*	*	*	3	1	3	1	4	3	1	0	0	0	2	2	3	2
0	*	*	*	1	3	1	2	1	1	2	1	1	0	2	3	1	2
0	*	*	*	1	3	2	2	3	1	2	1	0	1	2	3	2	3
0	*	*	*	1	1	3	1	1	2	2	0	1	0	2	1	1	2
0	*	*	*	1	3	2	1	1	2	2	1	0	1	1	3	2	1
0	*	*	*	2	3	2	1	1	2	2	0	0	1	2	3	3	2
0	*	*	*	2	3	1	1	3	3	1	1	0	1	1	3	2	3
0	*	*	*	2	3	3	1	1	1	1	0	1	1	1	2	2	2
0	*	*	*	1	3	2	2	2	1	2	0	1	1	1	3	2	1
0	*	*	*	1	3	3	1	3	1	2	0	0	0	1	2	1	1
0	*	*	*	4	2	2	2	1	3	2	1	1	1	1	3	3	1
0	*	*	*	2	3	3	1	4	1	1	0	1	0	1	2	1	3
0	*	*	*	2	3	3	1	3	1	2	1	0	1	2	2	3	1
0	*	*	*	3	3	3	1	1	3	1	1	0	1	2	2	2	3
0	*	*	*	1	3	3	1	1	2	1	1	1	0	2	1	2	2
0	*	*	*	1	3	2	1	1	1	3	1	1	0	3	3	2	3
0	*	*	*	1	1	3	1	1	3	3	0	0	1	1	3	3	3
0	*	*	*	1	3	3	2	3	1	1	1	1	0	2	3	3	2
0	*	*	*	1	3	3	1	1	1	3	0	1	1	1	2	1	2
0	*	*	*	2	2	2	2	2	2	1	0	1	1	2	1	2	2
0	*	*	*	1	2	2	3	1	2	2	1	1	0	3	3	1	2
0	*	*	*	1	3	1	1	1	4	2	0	0	0	3	2	3	2
0	*	*	*	2	3	3	1	1	2	1	1	1	1	2	1	2	2
0	*	*	*	3	1	2	1	3	1	3	0	1	1	1	2	3	1
0	*	*	*	2	3	3	2	4	2	3	0	0	1	1	1	2	2
0	*	*	*	2	1	3	1	1	2	1	0	0	1	3	3	2	2
0	*	*	*	2	2	1	1	1	1	3	0	0	1	1	2	2	3
0	*	*	*	1	3	3	1	1	2	2	0	0	1	3	3	2	2
0	*	*	*	2	3	3	2	2	3	3	0	0	1	2	1	2	2
0	*	*	*	4	3	1	1	1	4	2	0	1	1	2	1	2	3
0	*	*	*	3	2	2	2	1	1	3	0	1	1	1	1	2	1
0	*	*	*	3	3	3	1	3	1	3	0	1	1	2	2	3	2
0	*	*	*	2	3	2	3	3	4	2	1	1	0	2	3	2	2
0	*	*	*	1	3	3	2	3	3	1	0	0	1	2	3	3	3
0	*	*	*	2	3	3	1	2	1	1	0	1	0	2	2	1	2
0	*	*	*	1	3	1	2	1	4	1	0	0	0	2	1	1	3
0	*	*	*	1	3	3	1	3	1	2	1	0	1	3	2	2	2
0	*	*	*	2	2	3	2	1	1	2	0	1	1	2	3	1	2
0	*	*	*	1	3	1	3	1	2	1	0	0	0	2	1	3	2
0	*	*	*	3	3	2	1	1	4	3	0	0	1	3	2	1	3
0	*	*	*	2	3	3	1	1	4	3	1	1	1	2	3	1	2
0	*	*	*	2	3	1	3	3	3	2	0	1	1	2	3	2	2
0	*	*	*	3	1	1	2	1	1	3	1	1	1	2	2	3	2
0	*	*	*	3	3	3	3	3	2	1	1	0	1	2	2	2	2
0	*	*	*	1	3	2	1	4	2	3	0	1	1	1	3	2	2
0	*	*	*	3	3	2	1	3	4	2	1	1	1	1	2	2	1
0	*	*	*	3	3	1	3	2	1	3	1	1	0	2	3	2	2
0	*	*	*	2	3	1	1	3	1	2	0	1	1	2	3	3	2
0	*	*	*	1	3	1	1	1	1	2	1	1	1	2	2	1	2
0	*	*	*	4	2	2	2	3	4	3	0	1	0	3	1	1	3
0	*	*	*	1	2	3	2	3	2	1	1	0	0	2	1	1	3
0	*	*	*	2	3	2	3	1	1	3	1	1	1	2	3	1	2
0	*	*	*	4	1	3	2	4	1	1	0	1	1	2	3	1	1
0	*	*	*	3	1	1	2	3	2	3	1	0	1	2	1	1	3
0	*	*	*	2	3	3	1	1	1	3	1	0	1	1	1	2	3
0	*	*	*	1	3	2	2	3	1	2	1	1	1	2	2	1	2
0	*	*	*	1	3	3	2	1	1	2	0	1	1	3	3	1	1
0	*	*	*	1	3	3	1	2	4	3	0	1	1	2	1	1	3
0	*	*	*	2	2	2	1	1	1	2	1	1	1	2	2	3	3
0	*	*	*	2	2	2	2	1	1	3	0	1	1	1	1	2	3
0	*	*	*	1	3	2	1	2	1	3	1	1	1	2	1	3	2
0	*	*	*	1	3	3	2	2	2	2	1	1	1	1	1	3	3
0	*	*	*	3	2	1	2	3	2	1	0	1	1	2	2	3	1
0	*	*	*	1	2	1	1	2	1	2	1	1	1	1	2	3	3
0	*	*	*	2	1	1	1	3	1	2	1	1	1	1	2	3	3
0	*	*	*	1	3	1	2	4	4	1	0	1	1	2	2	2	2
0	*	*	*	1	1	3	1	1	2	1	1	0	1	2	3	2	2
0	*	*	*	2	3	3	1	1	3	1	0	0	0	1	3	2	1
0	*	*	*	1	3	3	3	1	1	3	0	1	1	3	2	1	2
0	*	*	*	2	3	3	1	2	4	2	0	0	1	2	2	2	2
0	*	*	*	2	3	1	2	1	1	2	1	1	1	2	2	2	1
0	*	*	*	1	2	1	3	1	2	3	1	1	0	2	1	3	2
0	*	*	*	2	2	2	3	1	1	3	0	1	1	1	2	1	1
0	*	*	*	1	1	1	2	4	2	1	1	1	1	2	1	3	1
0	*	*	*	1	2	3	3	1	4	1	1	0	1	2	2	1	3
0	*	*	*	4	2	1	1	2	1	2	1	1	1	2	3	2	2
0	*	*	*	1	2	1	3	1	1	3	0	1	1	1	3	3	2
0	*	*	*	3	3	3	1	3	1	2	1	1	1	2	2	2	2
0	*	*	*	1	3	3	1	1	1	3	1	1	1	1	2	2	2
0	*	*	*	1	2	3	3	1	2	3	0	1	0	2	1	1	2
0	*	*	*	2	3	1	2	4	1	3	1	1	0	1	3	3	3
0	*	*	*	3	3	3	3	2	1	3	0	1	0	2	2	2	2
0	*	*	*	2	3	3	1	4	1	2	1	1	1	2	3	2	1
0	*	*	*	2	3	2	1	1	2	2	0	0	1	2	2	3	3
0	*	*	*	1	3	1	2	2	3	2	0	0	0	2	1	3	3
0	*	*	*	4	2	3	2	1	2	3	0	1	1	3	2	1	3
0	*	*	*	3	3	1	2	2	2	1	1	1	0	2	2	3	2
0	*	*	*	2	2	2	1	3	1	1	0	1	0	2	1	1	2
0	*	*	*	1	3	3	3	3	4	3	0	0	1	2	2	3	3
0	*	*	*	2	3	3	3	1	1	2	0	0	0	1	2	1	3
0	*	*	*	3	3	3	1	1	1	2	0	0	1	2	2	3	3
0	*	*	*	2	3	2	1	3	1	1	1	0	0	2	2	1	3
0	*	*	*	4	3	3	3	1	3	3	0	1	1	2	2	2	2
0	*	*	*	1	1	3	2	4	1	2	0	0	1	2	1	3	2
0	*	*	*	1	1	3	2	1	1	2	1	0	0	2	3	3	2
0	*	*	*	2	1	3	1	1	1	1	1	1	1	2	3	3	2
0	*	*	*	2	3	1	2	2	2	1	0	1	0	2	3	2	1
0	*	*	*	4	3	3	1	1	4	3	0	1	0	1	1	2	2
0	*	*	*	2	3	2	1	1	1	3	1	1	0	2	2	1	2
0	*	*	*	1	3	3	1	1	1	3	0	1	1	1	3	1	2
0	*	*	*	2	3	3	2	1	2	1	1	0	1	2	1	3	2
0	*	*	*	1	2	3	1	3	2	3	1	0	0	1	2	2	3
0	*	*	*	4	3	3	1	1	2	3	0	0	1	2	3	3	3
0	*	*	*	2	1	3	2	2	4	3	0	1	0	2	3	2	3
0	*	*	*	3	3	2	2	1	2	3	0	1	1	1	1	2	3
0	*	*	*	4	2	3	2	2	1	2	0	0	1	2	1	2	2
0	*	*	*	1	3	2	1	1	3	2	1	0	0	2	1	3	2
0	*	*	*	1	2	3	2	1	1	2	1	1	0	2	2	1	2
0	*	*	*	1	3	3	1	1	1	1	0	1	1	3	1	3	1
0	*	*	*	1	3	2	1	1	3	3	1	1	0	2	1	1	2
0	*	*	*	2	2	3	2	1	2	2	0	0	1	2	3	2	3
0	*	*	*	4	1	2	2	3	4	3	1	0	1	2	1	2	2
0	*	*	*	1	2	2	1	2	2	2	1	1	1	3	2	1	2
0	*	*	*	2	3	3	1	2	3	3	1	0	0	1	3	1	2
0	*	*	*	1	2	3	2	1	2	1	1	0	1	2	2	1	1
0	*	*	*	2	2	1	1	1	1	2	0	1	1	2	2	1	3
0	*	*	*	2	3	3	2	4	1	3	0	1	1	2	2	3	1
0	*	*	*	2	2	3	1	3	1	3	0	0	1	1	2	3	2
0	*	*	*	1	3	3	1	1	1	2	0	0	1	2	3	2	1
0	*	*	*	4	3	3	3	2	1	2	0	1	0	2	2	1	3
0	*	*	*	3	3	2	1	2	2	1	1	1	1	2	2	3	3
0	*	*	*	1	3	3	2	3	1	1	1	1	0	1	3	2	3
0	*	*	*	2	3	3	2	3	1	2	0	0	1	2	1	1	2
0	*	*	*	4	3	1	1	1	1	2	0	0	1	1	2	2	1
0	*	*	*	2	2	3	1	1	4	3	0	0	0	3	2	2	1
0	*	*	*	1	2	3	1	3	2	3	1	1	1	1	3	1	2
0	*	*	*	1	2	1	2	1	2	3	1	1	1	2	2	1	3
0	*	*	*	2	2	1	1	3	1	2	1	1	1	1	3	1	3
0	*	*	*	1	3	3	2	1	1	1	0	1	1	3	3	1	2
0	*	*	*	1	3	3	2	2	1	3	1	0	1	2	2	1	3
0	*	*	*	1	3	3	2	3	1	2	1	0	0	2	2	2	2
0	*	*	*	4	1	1	1	1	1	3	0	1	1	1	3	2	1
0	*	*	*	1	3	2	2	3	2	3	1	0	1	1	2	2	2
0	*	*	*	2	3	3	2	3	2	1	0	1	1	2	2	1	3
0	*	*	*	2	1	3	1	3	3	1	1	0	0	2	3	1	1
0	*	*	*	3	2	1	1	2	2	3	1	1	1	2	1	1	1
0	*	*	*	2	3	3	2	2	1	3	1	1	1	2	2	2	1
0	*	*	*	2	2	3	1	3	1	2	1	1	0	2	3	2	2
0	*	*	*	1	2	3	1	3	3	3	0	1	1	3	1	2	2
0	*	*	*	3	3	3	2	1	1	2	0	1	1	2	2	3	3
0	*	*	*	4	2	3	3	2	3	2	0	0	1	2	2	3	3
0	*	*	*	1	3	1	1	2	1	2	0	1	0	1	1	1	3
0	*	*	*	4	3	3	3	1	1	3	0	0	0	2	1	3	2
0	*	*	*	1	3	3	1	1	3	2	1	1	1	1	1	3	3
0	*	*	*	1	3	1	2	1	1	2	1	1	0	3	2	1	2
0	*	*	*	1	2	2	1	1	1	2	0	1	1	2	2	1	3
0	*	*	*	2	3	3	3	1	1	1	0	1	1	2	1	2	2
0	*	*	*	1	3	3	1	4	1	1	0	0	1	1	1	2	3
0	*	*	*	2	3	2	2	1	1	3	1	1	1	2	3	1	3
0	*	*	*	1	2	1	3	1	1	1	0	0	1	2	3	1	3
0	*	*	*	2	1	3	1	1	4	2	0	0	1	2	2	2	2
0	*	*	*	1	3	3	3	1	1	3	0	1	1	2	2	2	3
0	*	*	*	2	2	3	1	2	1	2	0	1	1	2	3	2	2
0	*	*	*	1	2	2	1	1	4	1	0	1	0	2	3	1	3
0	*	*	*	2	3	1	3	1	3	1	0	1	1	2	2	1	1
0	*	*	*	1	2	3	2	2	2	1	0	0	1	1	2	2	1
0	*	*	*	1	3	3	1	3	1	2	1	1	1	1	3	1	2
0	*	*	*	1	3	3	1	1	1	3	0	0	0	1	2	1	1
0	*	*	*	2	1	1	1	1	1	3	1	1	0	1	2	2	2
0	*	*	*	2	3	3	2	1	3	1	1	1	1	1	2	2	2
0	*	*	*	4	3	3	1	1	4	2	0	1	1	2	2	1	3
0	*	*	*	1	3	3	1	2	3	1	0	1	1	1	2	1	3
0	*	*	*	2	2	1	1	2	3	3	0	0	1	2	2	3	2
0	*	*	*	2	1	3	1	3	3	1	1	1	1	2	3	3	1
0	*	*	*	1	1	2	3	3	1	3	0	1	1	2	1	2	2
0	*	*	*	3	1	3	1	3	1	3	1	1	1	1	2	3	2
0	*	*	*	1	3	1	1	3	1	1	0	1	1	2	3	2	3
0	*	*	*	2	3	3	2	1	1	2	1	0	1	2	2	1	1
0	*	*	*	1	3	3	2	1	1	3	0	1	1	2	3	1	2
0	*	*	*	1	2	3	1	3	1	2	1	1	0	2	1	1	3
0	*	*	*	4	3	3	3	1	1	2	0	1	0	2	3	1	3
0	*	*	*	1	2	3	1	3	2	1	1	1	1	1	1	3	2
0	*	*	*	1	2	2	1	3	3	1	0	1	0	2	2	1	3
0	*	*	*	2	3	3	1	2	2	3	0	0	1	1	3	2	1
0	*	*	*	2	3	3	3	4	2	2	0	1	1	2	1	3	3
0	*	*	*	3	1	1	1	2	4	1	0	1	0	2	2	1	3
0	*	*	*	3	1	3	2	3	2	2	1	1	1	3	2	2	3
0	*	*	*	2	3	3	2	3	1	2	1	1	1	1	2	3	2
0	*	*	*	2	1	2	1	3	1	1	0	1	1	1	1	3	3
0	*	*	*	1	1	1	1	1	3	2	0	1	0	2	3	1	2
0	*	*	*	2	2	3	2	1	2	2	1	0	0	2	1	3	1
0	*	*	*	1	2	3	2	1	2	2	1	1	0	2	3	3	3
0	*	*	*	2	3	2	2	3	1	1	0	1	1	2	2	2	2
0	*	*	*	1	2	2	2	3	1	1	1	1	1	2	2	1	2
0	*	*	*	2	1	3	1	1	2	2	0	0	1	1	3	1	2
0	*	*	*	3	3	1	2	1	3	2	1	1	1	2	1	3	2
0	*	*	*	1	3	2	1	1	3	1	0	1	1	1	1	1	2
0	*	*	*	1	3	3	3	1	4	3	0	1	1	1	3	3	2
0	*	*	*	2	2	1	1	1	3	2	0	0	1	2	2	3	2
0	*	*	*	1	2	3	2	2	2	3	1	1	1	3	1	2	1
0	*	*	*	3	2	1	2	2	3	1	1	1	1	2	2	1	3
0	*	*	*	3	2	3	2	1	2	3	0	0	1	2	3	2	3
0	*	*	*	1	3	3	1	1	3	2	0	0	0	2	3	1	1
0	*	*	*	2	3	1	1	1	1	2	1	1	0	2	3	2	3
0	*	*	*	1	2	2	3	1	1	2	1	1	0	2	3	3	3
0	*	*	*	3	1	2	1	2	1	2	0	1	1	2	2	2	3
0	*	*	*	2	1	2	2	2	1	2	1	0	1	2	3	2	3
0	*	*	*	3	3	3	1	1	3	2	0	1	1	2	3	3	3
0	*	*	*	3	1	1	2	3	1	3	0	0	1	2	1	2	2
0	*	*	*	1	3	3	1	3	2	2	1	1	0	2	3	1	2
0	*	*	*	1	2	2	3	2	2	2	1	0	0	3	2	2	3
0	*	*	*	1	3	1	1	1	4	3	0	1	1	3	1	1	2
0	*	*	*	1	3	2	2	1	1	3	0	1	1	2	2	2	2
0	*	*	*	1	2	2	1	2	1	2	0	0	0	1	2	3	3
0	*	*	*	1	3	3	1	1	3	3	1	1	1	2	1	3	3
0	*	*	*	1	3	2	2	2	2	1	1	0	1	3	3	2	2
0	*	*	*	2	3	3	1	3	1	2	1	1	1	2	2	2	1
0	*	*	*	2	3	1	1	1	3	2	0	1	1	3	2	2	3
0	*	*	*	1	1	3	2	2	1	1	1	1	0	2	3	1	3
0	*	*	*	2	3	1	2	2	4	2	1	1	1	1	3	2	3
0	*	*	*	1	1	3	1	1	3	3	0	1	1	3	1	2	2
0	*	*	*	2	1	2	1	1	2	3	0	1	1	2	3	1	3
0	*	*	*	2	2	3	2	1	2	2	0	1	0	2	1	3	1
0	*	*	*	2	3	3	3	1	1	1	1	1	1	3	3	3	3
0	*	*	*	4	3	3	2	1	1	2	0	1	1	2	3	3	3
0	*	*	*	1	1	3	2	1	2	2	1	0	0	2	2	2	2
0	*	*	*	2	3	1	1	2	1	2	0	1	1	2	3	2	3
0	*	*	*	4	3	3	1	3	1	2	1	0	1	2	3	3	2
0	*	*	*	4	3	3	2	3	2	1	0	1	1	2	1	2	2
0	*	*	*	3	2	3	1	1	2	1	0	1	0	1	2	3	2
0	*	*	*	1	1	1	1	2	3	2	0	0	1	1	3	1	2
0	*	*	*	2	3	3	3	3	1	3	0	1	1	2	1	3	3
0	*	*	*	1	2	1	2	1	2	3	0	1	1	1	1	1	3
0	*	*	*	3	2	3	3	1	1	1	1	1	1	2	1	2	2
0	*	*	*	1	3	2	1	2	4	3	0	0	1	2	3	1	3
0	*	*	*	1	1	3	2	2	3	2	0	1	1	2	3	1	2
0	*	*	*	1	2	1	1	1	3	1	1	0	1	2	2	2	2
0	*	*	*	1	1	1	1	2	1	2	1	0	1	2	1	2	3
0	*	*	*	1	3	1	2	2	1	1	0	1	1	2	3	2	3
0	*	*	*	2	1	2	3	2	1	2	0	1	0	2	1	3	3
0	*	*	*	3	1	1	1	4	1	2	1	1	1	2	2	1	1
0	*	*	*	2	1	3	2	3	1	2	1	0	1	3	1	1	1
0	*	*	*	3	3	3	1	2	2	3	1	1	1	2	1	2	2
0	*	*	*	2	3	2	1	1	3	3	0	1	1	2	1	2	2
0	*	*	*	2	1	1	1	1	2	1	1	0	0	2	1	3	3
0	*	*	*	2	3	3	2	1	4	1	1	1	1	2	3	2	2
0	*	*	*	1	3	1	2	1	4	3	1	1	1	2	1	2	2
0	*	*	*	2	3	1	3	2	4	2	0	1	1	2	2	1	2
0	*	*	*	2	3	3	2	3	2	3	0	1	1	2	1	2	3
0	*	*	*	2	3	3	1	2	3	3	1	1	0	3	3	3	3
0	*	*	*	3	3	3	3	1	1	3	1	1	1	2	2	3	2
0	*	*	*	1	3	3	2	3	1	1	1	1	1	1	1	2	3
0	*	*	*	1	3	3	2	1	3	2	0	1	1	2	2	1	2
0	*	*	*	2	3	2	1	1	1	3	1	1	1	2	3	1	1
0	*	*	*	1	3	1	2	1	1	1	1	1	0	2	1	1	2
0	*	*	*	1	3	3	1	2	1	1	1	1	1	2	2	1	2
0	*	*	*	1	3	1	2	2	2	1	0	0	1	2	1	3	2
0	*	*	*	3	3	1	3	3	3	3	0	0	0	1	3	1	1
0	*	*	*	3	3	3	2	1	1	3	0	1	1	2	3	2	2
0	*	*	*	1	3	1	1	2	2	3	0	0	1	2	3	2	2
0	*	*	*	1	3	3	3	1	1	1	1	0	1	2	2	2	3
0	*	*	*	1	2	3	2	4	1	2	1	0	1	1	3	1	3
0	*	*	*	3	3	3	2	4	2	1	1	1	1	2	1	1	3
0	*	*	*	2	3	3	1	1	4	2	0	1	1	2	2	3	2
0	*	*	*	4	1	1	2	3	2	3	0	1	0	1	2	1	2
0	*	*	*	1	2	3	3	3	1	3	1	1	1	3	1	1	1
0	*	*	*	2	1	3	1	1	1	2	0	1	1	1	3	3	2
0	*	*	*	2	2	1	1	1	2	1	0	1	0	1	1	2	2
0	*	*	*	3	3	3	2	1	2	1	1	1	0	2	3	1	3
0	*	*	*	4	3	3	1	4	1	2	1	0	1	3	2	2	2
0	*	*	*	2	3	3	1	1	1	1	1	1	0	3	3	1	3
0	*	*	*	1	2	3	2	2	1	3	1	0	1	2	3	1	3
0	*	*	*	2	3	3	2	1	4	2	0	1	1	2	2	2	3
0	*	*	*	1	2	2	2	1	1	1	0	0	1	2	1	1	2
0	*	*	*	1	3	3	2	2	1	1	0	1	1	2	1	1	2
0	*	*	*	1	1	3	1	4	2	3	1	1	0	2	3	3	3
0	*	*	*	1	3	2	3	1	1	2	1	1	1	2	1	3	1
0	*	*	*	1	2	1	2	3	3	3	0	1	1	2	1	2	2
0	*	*	*	1	1	1	2	2	3	3	1	0	0	2	1	1	2
0	*	*	*	1	3	3	1	3	4	3	0	1	1	1	2	1	3
0	*	*	*	2	1	3	3	1	1	3	0	1	0	1	1	2	1
0	*	*	*	2	2	3	1	3	3	1	1	0	1	2	3	1	3
0	*	*	*	1	3	3	2	1	3	2	1	0	0	1	2	2	2
0	*	*	*	1	2	3	3	3	3	2	1	1	1	1	1	3	1
0	*	*	*	1	1	1	1	2	3	3	1	1	1	1	3	1	3
0	*	*	*	1	3	1	1	1	1	3	1	1	1	2	1	2	2
0	*	*	*	1	2	3	2	2	1	2	1	1	1	1	2	1	2
0	*	*	*	1	3	1	3	3	1	2	1	1	1	2	2	2	3
0	*	*	*	3	1	1	2	1	4	2	1	0	1	2	3	1	3
0	*	*	*	1	3	3	1	1	1	2	1	1	1	2	3	2	2
0	*	*	*	1	2	1	1	3	3	2	1	0	1	3	1	2	2
0	*	*	*	2	3	1	1	1	2	2	1	0	0	2	1	2	2
0	*	*	*	1	2	3	2	3	1	2	0	0	0	1	2	1	1
0	*	*	*	4	3	2	2	2	1	2	1	1	1	1	2	3	1
0	*	*	*	2	3	3	3	1	1	2	1	1	0	3	2	3	1
0	*	*	*	1	3	3	1	2	2	2	0	1	0	2	2	2	2
0	*	*	*	1	3	2	3	1	1	3	0	1	0	2	2	3	2
0	*	*	*	2	3	1	1	2	2	3	0	0	1	2	2	2	3
0	*	*	*	2	2	3	3	1	3	2	0	1	1	2	1	1	1
0	*	*	*	1	2	2	2	1	1	1	0	0	1	1	3	2	2
0	*	*	*	2	1	2	1	2	2	2	1	1	1	2	2	3	1
0	*	*	*	1	2	3	2	1	4	2	1	1	0	2	2	1	2
0	*	*	*	1	2	1	3	1	1	1	1	0	1	2	2	2	2
0	*	*	*	1	3	1	1	1	1	1	1	1	0	2	2	2	2
0	*	*	*	1	3	2	2	3	3	1	0	1	1	1	2	1	3
0	*	*	*	3	2	3	2	2	1	1	0	0	0	2	3	3	2
0	*	*	*	1	2	3	1	3	1	1	0	1	1	1	2	1	3
0	*	*	*	1	3	3	1	1	1	2	0	1	1	2	1	2	3
0	*	*	*	1	2	2	2	3	2	1	0	1	1	1	2	3	2
0	*	*	*	1	1	2	1	4	3	3	1	0	0	2	1	1	3
0	*	*	*	1	2	1	1	1	1	2	0	0	1	2	1	2	3
0	*	*	*	1	3	1	1	1	1	2	0	1	0	3	3	3	2
0	*	*	*	1	3	1	3	3	1	2	0	0	0	1	2	3	3
0	*	*	*	2	3	1	2	3	3	3	0	1	1	3	2	3	2
0	*	*	*	1	1	1	1	1	1	3	0	1	0	1	2	3	2
0	*	*	*	4	3	3	1	2	2	3	1	1	1	2	3	2	2
0	*	*	*	4	1	3	1	1	1	1	0	1	1	1	1	1	1
0	*	*	*	1	1	1	1	4	1	2	0	1	1	2	2	1	2
0	*	*	*	2	3	3	2	1	1	3	0	1	1	1	3	2	1
0	*	*	*	3	1	2	2	1	2	2	0	1	1	1	2	2	2
0	*	*	*	2	3	3	3	3	2	3	0	0	1	1	2	2	2
0	*	*	*	2	3	3	1	1	3	1	1	1	1	1	3	1	2
0	*	*	*	1	3	1	2	3	3	3	0	1	1	2	2	3	3
0	*	*	*	1	3	1	3	2	2	2	0	1	1	2	2	1	2
0	*	*	*	1	2	3	3	1	4	3	1	0	1	2	3	2	2
0	*	*	*	1	3	3	1	1	1	1	0	0	0	3	3	1	2
0	*	*	*	1	3	3	2	1	2	3	0	1	0	2	3	2	1
0	*	*	*	3	1	3	3	1	1	2	0	1	1	1	3	1	3
0	*	*	*	2	3	3	2	1	1	2	0	1	1	2	2	2	3
0	*	*	*	2	2	1	1	1	1	1	0	1	0	1	3	2	2
0	*	*	*	1	1	2	3	1	1	2	0	1	0	2	3	3	3
0	*	*	*	1	2	2	2	3	1	1	1	0	1	2	2	1	3
0	*	*	*	1	3	2	2	2	3	1	1	1	0	2	2	1	3
0	*	*	*	2	3	3	1	1	1	3	0	1	1	2	3	1	2
0	*	*	*	3	1	3	1	1	1	2	1	1	0	3	2	3	2
0	*	*	*	4	2	3	2	2	4	1	0	1	1	1	3	3	3
0	*	*	*	1	3	3	1	4	1	3	0	0	0	2	3	3	3
0	*	*	*	1	2	3	2	3	1	1	1	1	0	2	2	1	1
0	*	*	*	3	3	1	2	2	3	3	1	1	0	1	2	3	3
0	*	*	*	2	3	3	1	1	1	2	0	1	1	1	2	3	3
0	*	*	*	2	2	2	1	1	1	3	1	1	1	2	1	2	2
0	*	*	*	2	1	3	1	1	1	1	0	0	1	2	3	3	1
0	*	*	*	1	1	2	1	3	2	3	0	1	0	3	3	3	3
0	*	*	*	1	3	3	1	2	4	3	0	1	1	2	2	3	3
0	*	*	*	2	3	2	1	2	1	2	1	0	1	1	2	3	3
0	*	*	*	2	3	1	1	1	1	3	0	1	0	2	3	1	3
0	*	*	*	4	3	3	1	1	2	3	1	0	1	2	2	2	3
0	*	*	*	1	1	1	2	1	1	2	0	1	1	3	3	2	2
0	*	*	*	1	1	3	2	3	2	1	0	1	1	2	3	2	2
0	*	*	*	2	3	3	2	1	4	3	1	1	1	3	2	3	1
0	*	*	*	1	2	3	3	1	4	3	0	1	0	2	1	1	2
0	*	*	*	1	3	1	1	3	1	3	0	1	1	2	1	3	2
0	*	*	*	1	3	2	3	2	2	3	0	0	1	3	2	3	3
0	*	*	*	1	1	2	2	1	2	2	0	1	1	2	1	3	2
0	*	*	*	3	1	1	2	1	2	2	1	1	1	2	2	2	1
0	*	*	*	2	2	1	1	1	1	3	1	1	1	2	1	2	2
0	*	*	*	3	3	3	2	4	1	2	0	1	1	3	2	1	1
0	*	*	*	2	2	3	1	1	2	2	0	1	1	2	1	1	2
0	*	*	*	4	3	3	1	3	3	1	1	0	0	3	3	3	1
0	*	*	*	1	3	3	2	1	3	1	0	1	1	2	1	3	1
0	*	*	*	3	2	1	2	2	1	3	1	0	1	3	2	2	2
0	*	*	*	1	2	3	1	1	1	3	1	1	0	3	2	1	3
0	*	*	*	1	2	1	2	1	1	1	0	0	1	1	2	2	2
0	*	*	*	1	2	3	2	4	3	3	0	1	1	2	2	3	2
0	*	*	*	4	2	2	1	1	4	2	1	0	1	2	1	2	3
0	*	*	*	4	1	3	1	3	1	2	0	0	1	2	2	2	2
0	*	*	*	4	3	1	1	1	4	1	0	1	1	3	2	1	2
0	*	*	*	2	1	2	2	2	4	2	1	1	1	1	3	3	3
0	*	*	*	2	2	2	2	2	2	2	0	1	1	2	3	3	2
0	*	*	*	3	2	2	2	2	4	2	0	1	1	3	3	1	3
0	*	*	*	2	2	3	2	1	1	3	0	1	1	2	2	1	2
0	*	*	*	1	3	3	1	1	1	2	0	1	1	2	3	2	2
0	*	*	*	2	1	3	1	3	1	3	0	0	1	1	2	2	2
0	*	*	*	2	3	2	1	1	1	2	1	1	0	2	3	1	2
0	*	*	*	1	1	1	1	2	4	3	1	0	0	3	1	1	2
0	*	*	*	3	3	3	2	1	2	3	1	0	1	2	3	3	2
0	*	*	*	2	3	2	1	3	2	2	1	1	1	1	1	2	2
0	*	*	*	3	2	3	1	1	1	3	1	0	0	2	3	3	2
0	*	*	*	1	3	3	3	2	1	2	0	1	1	2	1	3	2
0	*	*	*	1	3	3	1	1	4	1	1	0	1	3	3	3	2
0	*	*	*	2	3	1	3	3	1	3	0	0	1	1	2	1	3
0	*	*	*	1	1	3	2	1	1	2	0	0	1	3	2	3	1
0	*	*	*	3	2	1	2	3	3	2	0	1	1	2	1	1	2
0	*	*	*	1	2	1	2	2	1	2	0	1	0	2	2	1	2
0	*	*	*	3	2	3	1	3	2	3	1	1	0	1	1	3	2
0	*	*	*	2	2	3	2	1	1	2	1	1	1	2	2	3	2
0	*	*	*	3	3	3	1	3	3	3	0	0	0	2	1	1	2
0	*	*	*	1	2	3	1	1	4	1	0	0	1	2	1	2	3
0	*	*	*	2	3	3	2	1	1	1	0	0	1	2	3	2	2
0	*	*	*	4	3	1	3	3	2	2	1	0	0	2	3	2	2
0	*	*	*	3	3	1	2	2	2	3	0	1	1	1	2	1	3
0	*	*	*	2	2	3	2	2	1	3	0	1	1	2	3	2	1
0	*	*	*	1	1	2	1	1	1	2	0	0	0	2	2	2	2
0	*	*	*	2	2	3	2	1	2	3	0	1	0	2	3	1	2
0	*	*	*	3	3	2	2	1	1	3	1	1	0	1	2	1	2
0	*	*	*	1	3	3	1	1	3	1	0	1	1	2	2	3	3
0	*	*	*	1	2	3	3	1	1	3	1	1	1	1	3	1	2
0	*	*	*	1	1	2	1	2	1	2	0	1	1	1	2	2	1
0	*	*	*	1	3	2	2	2	1	2	1	0	1	2	3	2	2
0	*	*	*	1	2	3	3	1	1	1	1	1	1	1	3	3	2
0	*	*	*	3	2	2	2	3	1	3	1	0	1	3	2	3	3
0	*	*	*	4	3	1	2	2	3	2	0	1	1	1	3	2	2
0	*	*	*	4	2	2	1	3	2	2	0	1	1	2	2	1	3
0	*	*	*	4	3	1	2	4	1	2	1	0	0	2	2	3	2
0	*	*	*	4	2	3	1	4	1	2	1	0	1	1	2	2	3
0	*	*	*	2	3	2	2	1	2	1	1	1	1	2	2	1	2
0	*	*	*	1	2	1	2	1	3	1	0	1	1	2	1	1	3
0	*	*	*	1	1	3	1	2	2	2	1	0	1	3	3	2	2
0	*	*	*	1	3	3	3	1	1	1	1	1	0	3	3	1	2
0	*	*	*	1	2	3	1	2	1	1	0	1	1	2	1	1	3
0	*	*	*	3	3	3	2	3	1	3	0	0	0	2	3	2	2
0	*	*	*	2	1	2	1	1	1	2	1	0	1	2	3	2	2
0	*	*	*	3	3	3	1	4	2	1	0	0	1	2	3	1	1
0	*	*	*	1	3	3	1	2	3	2	1	1	1	2	1	3	2
0	*	*	*	2	1	3	1	2	3	1	0	1	0	2	2	1	2
0	*	*	*	1	1	3	1	2	2	3	0	1	1	2	2	3	3
0	*	*	*	1	2	3	1	1	3	1	0	1	1	2	1	2	2
0	*	*	*	1	3	2	1	1	2	2	0	1	0	1	2	1	2
0	*	*	*	1	2	1	1	1	1	2	1	1	0	2	2	1	1
0	*	*	*	1	3	3	2	1	2	1	1	1	1	2	2	2	3
0	*	*	*	1	3	3	1	3	1	2	0	1	1	2	2	2	2
0	*	*	*	1	1	3	1	2	3	1	0	1	0	2	3	1	2
0	*	*	*	2	2	3	2	1	2	2	0	0	1	1	2	3	2
0	*	*	*	1	3	3	1	1	2	1	0	1	1	2	1	3	2
0	*	*	*	1	2	2	2	2	2	2	0	0	1	2	2	1	2
0	*	*	*	2	3	3	2	4	1	1	1	1	1	2	2	2	2
0	*	*	*	1	1	1	2	3	1	2	0	1	1	2	2	3	3
0	*	*	*	1	3	3	2	1	1	1	0	0	1	1	3	2	1
0	*	*	*	1	2	2	3	1	1	2	0	1	1	2	2	1	1
0	*	*	*	2	3	2	3	1	4	1	1	0	1	1	1	1	2
0	*	*	*	2	2	3	1	3	2	2	0	0	1	1	1	1	3
0	*	*	*	1	3	1	3	1	2	3	1	1	1	2	1	1	3
0	*	*	*	2	3	1	1	2	1	1	0	0	1	2	1	2	1
0	*	*	*	1	3	3	3	3	2	3	0	1	1	2	2	1	3
0	*	*	*	1	2	3	3	3	1	3	1	1	1	2	2	1	3
0	*	*	*	1	3	3	1	1	1	2	0	1	1	2	1	3	2
0	*	*	*	2	3	3	1	2	1	3	1	1	1	3	1	1	2
0	*	*	*	2	3	1	3	1	1	1	0	0	1	2	3	1	3
0	*	*	*	3	3	3	1	1	2	1	0	1	1	2	3	2	2
0	*	*	*	1	1	2	2	3	3	1	1	1	0	3	1	1	3
0	*	*	*	2	3	2	1	1	3	1	0	1	1	2	2	2	2
0	*	*	*	1	2	3	3	1	1	2	0	1	1	2	1	3	2
0	*	*	*	3	3	1	2	2	4	3	0	1	1	2	2	3	3
0	*	*	*	4	3	3	1	1	1	3	0	1	1	3	2	3	2
0	*	*	*	4	3	1	1	1	4	3	0	1	1	1	3	2	3
0	*	*	*	4	2	3	1	3	1	3	1	1	1	3	2	3	1
0	*	*	*	2	2	3	1	1	1	1	1	1	1	1	2	1	3
0	*	*	*	2	2	2	2	3	1	2	0	1	1	2	2	3	2
0	*	*	*	3	1	2	3	2	3	2	0	0	1	2	3	3	2
0	*	*	*	1	3	3	1	1	1	1	0	1	1	3	2	2	2
0	*	*	*	1	3	3	2	4	1	1	1	1	1	2	3	2	3
0	*	*	*	1	3	1	3	3	4	3	0	0	1	2	2	1	3
0	*	*	*	2	2	2	1	4	3	2	0	1	1	1	1	1	3
0	*	*	*	1	3	1	3	4	2	2	0	0	1	2	1	2	3
0	*	*	*	3	3	3	1	4	3	2	1	1	1	3	3	2	3
0	*	*	*	2	3	2	2	1	2	2	1	0	1	1	2	1	2
0	*	*	*	1	3	3	3	1	2	2	0	0	0	2	1	3	2
0	*	*	*	1	3	3	2	1	2	3	0	0	1	2	2	2	2
0	*	*	*	1	2	2	1	1	1	2	0	1	1	2	2	2	1
0	*	*	*	1	3	3	3	1	2	2	0	0	0	2	2	2	2
0	*	*	*	3	1	1	3	2	3	1	1	0	0	1	2	1	1
0	*	*	*	2	2	3	1	1	1	3	1	1	1	2	2	1	3
0	*	*	*	1	2	1	1	1	2	3	0	1	1	2	1	3	2
0	*	*	*	1	1	3	1	1	2	1	1	0	0	1	2	3	2
0	*	*	*	2	3	1	1	3	1	1	0	0	0	1	3	1	2
0	*	*	*	2	3	3	1	2	2	1	0	1	1	2	1	3	2
0	*	*	*	1	3	1	2	4	3	2	0	1	1	2	1	1	3
0	*	*	*	3	1	3	3	2	2	3	0	0	1	2	2	2	2
[truncated: 75,630 more rows]
